# Supplementary material for: Cladosporium from caves of the Brazilian savannah (Cerrado) and the description of six new species
Source: IMA Fungus. 2026 Jun 3;17:e191673. doi: 10.3897/imafungus.17.191673 (PMC13254554; doi:10.3897/imafungus.17.191673)
Supplement: XML Treatment for Cladosporium angulosum [file imafungus.17.191673-treatment2.xml]

<!DOCTYPE tp:taxon-treatment
  PUBLIC "-//TaxonX//DTD Taxonomic Treatment Publishing DTD v0 20100105//EN" "tax-treatment-NSO.dtd">
<tp:taxon-treatment xmlns:tp="http://www.plazi.org/taxpub"><tp:treatment-meta><kwd-group><label>Taxon classification</label><kwd>
                <named-content content-type="kingdom">Animalia</named-content>
              </kwd><kwd>
                <named-content content-type="order">Cladosporiales</named-content>
              </kwd><kwd>
                <named-content content-type="family">Cladosporiaceae</named-content>
              </kwd></kwd-group><mixed-citation publication-type="journal"><person-group><name><surname>Félix-Oliveira</surname><given-names>Pedro H.</given-names></name><name><surname>Prazeres</surname><given-names>José F. S. A.</given-names></name><name><surname>Ferro</surname><given-names>Layanne O.</given-names></name><name><surname>Antunes</surname><given-names>Ana C. A.</given-names></name><name><surname>Lima</surname><given-names>Caroline F.</given-names></name><name><surname>Neves</surname><given-names>Dominnyke S. S.</given-names></name><name><surname>Fonseca</surname><given-names>Emily O.</given-names></name><name><surname>Miranda</surname><given-names>Lorena S.</given-names></name><name><surname>Momoli</surname><given-names>Renata S.</given-names></name><name><surname>Souza-Motta</surname><given-names>Cristina M.</given-names></name><name><surname>Bensch</surname><given-names>Konstanze</given-names></name><name><surname>Crous</surname><given-names>Pedro W.</given-names></name><name><surname>Bezerra</surname><given-names>Jadson D. P.</given-names></name></person-group><article-title><italic><tp:taxon-name><tp:taxon-name-part taxon-name-part-type="genus" reg="Cladosporium">Cladosporium</tp:taxon-name-part></tp:taxon-name></italic> from caves of the Brazilian savannah (Cerrado) and the description of six new species</article-title><source>IMA Fungus</source><day>03</day><month>06</month><year>2026</year><volume>17</volume><pub-id pub-id-type="doi">10.3897/imafungus.17.191673</pub-id></mixed-citation></tp:treatment-meta><tp:nomenclature><tp:taxon-name><object-id xmlns:xlink="http://www.w3.org/1999/xlink" content-type="arpha" xlink:type="simple">2C15E235-9176-5AC2-9618-E578F0FE082C</object-id>
                    		<tp:taxon-name-part taxon-name-part-type="genus" reg="Cladosporium">Cladosporium</tp:taxon-name-part> <tp:taxon-name-part taxon-name-part-type="species" reg="angulosum">angulosum</tp:taxon-name-part>
                    	</tp:taxon-name><tp:taxon-authority>Sand.-Den., Deanna A. Sutton &amp; Guarro, (2016)</tp:taxon-authority></tp:nomenclature><tp:treatment-sec sec-type="Typification"><title>Typification.</title><p>USA • isol. from human bronchoalveolar lavage fluid, Sep. 2008, D.A. Sutton (holotype CBS H-22380, ex-type culture CBS 140692 = UTHSC DI-13-235 = FMR 13348).</p></tp:treatment-sec><tp:treatment-sec sec-type="Description and illustration"><title>Description and illustration.</title><p>See <xref ref-type="bibr" rid="B68">Sandoval-Denis et al. (2016)</xref>.</p></tp:treatment-sec><tp:treatment-sec sec-type="Material examined"><title>Material examined.</title><p>BRAZIL • Goiás state, Mambaí municipality, Lapa do Córrego das Dores cave, isol. from air, May 2023, coll. J.F.S.A. Prazeres, E.O. Fonseca &amp; J.D.P. Bezerra, isol. E.O. Fonseca, isolate <abbrev xmlns:xlink="http://www.w3.org/1999/xlink" content-type="institution" xlink:title="Coleção de Culturas de Fungos da Universidade Federal de Goiás" xlink:type="simple">FCCUFG</abbrev> 202.</p></tp:treatment-sec><tp:treatment-sec sec-type="Notes"><title>Notes.</title><p><italic><tp:taxon-name><tp:taxon-name-part taxon-name-part-type="genus" reg="Cladosporium">Cladosporium</tp:taxon-name-part> <tp:taxon-name-part taxon-name-part-type="species" reg="angulosum">angulosum</tp:taxon-name-part></tp:taxon-name></italic> (<italic><tp:taxon-name><tp:taxon-name-part taxon-name-part-type="genus" reg="Cladosporium">C.</tp:taxon-name-part> <tp:taxon-name-part taxon-name-part-type="species" reg="cladosporioides">cladosporioides</tp:taxon-name-part></tp:taxon-name></italic><abbrev xmlns:xlink="http://www.w3.org/1999/xlink" xlink:title="species complex" xlink:type="simple">SC</abbrev>) was introduced by <xref ref-type="bibr" rid="B68">Sandoval-Denis et al. (2016)</xref> for a fungus isolated from human bronchoalveolar lavage in the USA. Previous records have reported <italic><tp:taxon-name><tp:taxon-name-part taxon-name-part-type="genus" reg="Cladosporium">C.</tp:taxon-name-part> <tp:taxon-name-part taxon-name-part-type="species" reg="angulosum">angulosum</tp:taxon-name-part></tp:taxon-name></italic> in freshwater environments in Korea, on plants, in indoor environments, and as an endophytic fungus from <italic><tp:taxon-name><tp:taxon-name-part taxon-name-part-type="genus" reg="Camellia">Camellia</tp:taxon-name-part> <tp:taxon-name-part taxon-name-part-type="species" reg="sinensis">sinensis</tp:taxon-name-part></tp:taxon-name></italic> (<italic><tp:taxon-name><tp:taxon-name-part taxon-name-part-type="family" reg="Theaceae">Theaceae</tp:taxon-name-part></tp:taxon-name></italic>) (<xref ref-type="bibr" rid="B29">Goh et al. 2020</xref>; <xref ref-type="bibr" rid="B47">Lv et al. 2023</xref>). The present study reports this species for the first time from a Brazilian cave (found at a sampling point inside the cave).</p></tp:treatment-sec><ref-list><ref id="B68"><mixed-citation xmlns:xlink="http://www.w3.org/1999/xlink" xlink:type="simple">Sandoval-Denis M, Gené J, Sutton DA et al. (2016) New species of <italic><tp:taxon-name><tp:taxon-name-part taxon-name-part-type="genus">Cladosporium</tp:taxon-name-part></tp:taxon-name></italic> associated with human and animal infections. Persoonia 36: 281–298. <ext-link xlink:href="10.3767/003158516X691951" ext-link-type="doi" xlink:type="simple">https://doi.org/10.3767/003158516X691951</ext-link></mixed-citation></ref><ref id="B29"><mixed-citation xmlns:xlink="http://www.w3.org/1999/xlink" xlink:type="simple">Goh J, Jeon J, Mun HY et al. (2020) Isolation and characterization of eleven unrecorded <italic><tp:taxon-name><tp:taxon-name-part taxon-name-part-type="subphylum">Pezizomycotina</tp:taxon-name-part></tp:taxon-name></italic> species from freshwater ecosystems in Korea. The Korean Journal of Mycology 48(4): 423–443. <ext-link xlink:href="10.4489/KJM.20200042" ext-link-type="doi" xlink:type="simple">https://doi.org/10.4489/KJM.20200042</ext-link></mixed-citation></ref><ref id="B47"><mixed-citation xmlns:xlink="http://www.w3.org/1999/xlink" xlink:type="simple">Lv W, Yu Y, Zhong X et al. (2023) Identification and characterization of <italic><tp:taxon-name><tp:taxon-name-part taxon-name-part-type="genus">Cladosporium</tp:taxon-name-part></tp:taxon-name></italic> species associated with tea plants (<italic><tp:taxon-name><tp:taxon-name-part taxon-name-part-type="genus">Camellia</tp:taxon-name-part> <tp:taxon-name-part taxon-name-part-type="species">sinensis</tp:taxon-name-part></tp:taxon-name></italic>) in China. Plant Pathology 72(5): 938–953. <ext-link xlink:href="10.1111/ppa.13711" ext-link-type="doi" xlink:type="simple">https://doi.org/10.1111/ppa.13711</ext-link></mixed-citation></ref></ref-list></tp:taxon-treatment>
