# Supplementary material for: Cladosporium from caves of the Brazilian savannah (Cerrado) and the description of six new species
Source: IMA Fungus. 2026 Jun 3;17:e191673. doi: 10.3897/imafungus.17.191673 (PMC13254554; doi:10.3897/imafungus.17.191673)
Supplement: XML Treatment for Cladosporium bambusicola [file imafungus.17.191673-treatment4.xml]

<!DOCTYPE tp:taxon-treatment
  PUBLIC "-//TaxonX//DTD Taxonomic Treatment Publishing DTD v0 20100105//EN" "tax-treatment-NSO.dtd">
<tp:taxon-treatment xmlns:tp="http://www.plazi.org/taxpub"><tp:treatment-meta><kwd-group><label>Taxon classification</label><kwd>
                <named-content content-type="kingdom">Animalia</named-content>
              </kwd><kwd>
                <named-content content-type="order">Cladosporiales</named-content>
              </kwd><kwd>
                <named-content content-type="family">Cladosporiaceae</named-content>
              </kwd></kwd-group><mixed-citation publication-type="journal"><person-group><name><surname>Félix-Oliveira</surname><given-names>Pedro H.</given-names></name><name><surname>Prazeres</surname><given-names>José F. S. A.</given-names></name><name><surname>Ferro</surname><given-names>Layanne O.</given-names></name><name><surname>Antunes</surname><given-names>Ana C. A.</given-names></name><name><surname>Lima</surname><given-names>Caroline F.</given-names></name><name><surname>Neves</surname><given-names>Dominnyke S. S.</given-names></name><name><surname>Fonseca</surname><given-names>Emily O.</given-names></name><name><surname>Miranda</surname><given-names>Lorena S.</given-names></name><name><surname>Momoli</surname><given-names>Renata S.</given-names></name><name><surname>Souza-Motta</surname><given-names>Cristina M.</given-names></name><name><surname>Bensch</surname><given-names>Konstanze</given-names></name><name><surname>Crous</surname><given-names>Pedro W.</given-names></name><name><surname>Bezerra</surname><given-names>Jadson D. P.</given-names></name></person-group><article-title><italic><tp:taxon-name><tp:taxon-name-part taxon-name-part-type="genus" reg="Cladosporium">Cladosporium</tp:taxon-name-part></tp:taxon-name></italic> from caves of the Brazilian savannah (Cerrado) and the description of six new species</article-title><source>IMA Fungus</source><day>03</day><month>06</month><year>2026</year><volume>17</volume><pub-id pub-id-type="doi">10.3897/imafungus.17.191673</pub-id></mixed-citation></tp:treatment-meta><tp:nomenclature><tp:taxon-name><object-id xmlns:xlink="http://www.w3.org/1999/xlink" content-type="arpha" xlink:type="simple">8AB8205F-033A-550C-82D6-190350ED7E0D</object-id>
                    		<tp:taxon-name-part taxon-name-part-type="genus" reg="Cladosporium">Cladosporium</tp:taxon-name-part> <tp:taxon-name-part taxon-name-part-type="species" reg="bambusicola">bambusicola</tp:taxon-name-part>
                    	</tp:taxon-name><tp:taxon-authority>P.P. Costa, A.W.C. Rosado &amp; O.L. Pereira, (2022)</tp:taxon-authority></tp:nomenclature><tp:treatment-sec sec-type="Synonyms"><title>Synonyms.</title><p><italic><tp:taxon-name><tp:taxon-name-part taxon-name-part-type="genus" reg="Cladosporium">Cladosporium</tp:taxon-name-part> <tp:taxon-name-part taxon-name-part-type="species" reg="ribis">ribis</tp:taxon-name-part></tp:taxon-name></italic> Y.Q. Yang &amp; Yong Wang bis, J. Fungi 9(no. 250): 13 (2023), syn. nov.</p><p><italic><tp:taxon-name><tp:taxon-name-part taxon-name-part-type="genus" reg="Cladosporium">Cladosporium</tp:taxon-name-part> <tp:taxon-name-part taxon-name-part-type="species" reg="speluncae">speluncae</tp:taxon-name-part></tp:taxon-name></italic> T.O. Condé, A.W.C. Rosado &amp; O.L. Pereira, Braz. J. Microbiol. 54: 3027 (2023), syn. nov.</p></tp:treatment-sec><tp:treatment-sec sec-type="Typification"><title>Typification.</title><p>BRAZIL • Minas Gerais, Araponga, at “Parque Estadual Serra do Brigadeiro”, isol. from decayed leaves of <italic><tp:taxon-name><tp:taxon-name-part taxon-name-part-type="genus" reg="Aulonemia">Aulonemia</tp:taxon-name-part> <tp:taxon-name-part taxon-name-part-type="species" reg="amplissima">amplissima</tp:taxon-name-part></tp:taxon-name></italic> (<italic><tp:taxon-name><tp:taxon-name-part taxon-name-part-type="family" reg="Poaceae">Poaceae</tp:taxon-name-part></tp:taxon-name></italic>), Mar. 2016, (holotype VIC 44237, ex-type culture COAD 2256).</p></tp:treatment-sec><tp:treatment-sec sec-type="Description and illustration"><title>Description and illustration.</title><p>See <xref ref-type="bibr" rid="B17">Costa et al. (2022)</xref>.</p></tp:treatment-sec><tp:treatment-sec sec-type="Material examined"><title>Material examined.</title><p>BRAZIL • Goiás state, Mambaí municipality, Lapa do Penhasco cave, isol. from air (isolates JB1552, <abbrev xmlns:xlink="http://www.w3.org/1999/xlink" content-type="institution" xlink:title="Coleção de Culturas de Fungos da Universidade Federal de Goiás" xlink:type="simple">FCCUFG</abbrev> 120, <abbrev xmlns:xlink="http://www.w3.org/1999/xlink" content-type="institution" xlink:title="Coleção de Culturas de Fungos da Universidade Federal de Goiás" xlink:type="simple">FCCUFG</abbrev> 138, <abbrev xmlns:xlink="http://www.w3.org/1999/xlink" content-type="institution" xlink:title="Coleção de Culturas de Fungos da Universidade Federal de Goiás" xlink:type="simple">FCCUFG</abbrev> 124, and JB1496) and soil (isolates JB2497 and JB2515), May 2023, coll. J.F.S.A. Prazeres, E.O. Fonseca &amp; J.D.P. Bezerra, isol. J.F.S.A. Prazeres, Lapa do Córrego das Dores cave, isol. from air by E.O. Fonseca (isolates JB1545, <abbrev xmlns:xlink="http://www.w3.org/1999/xlink" content-type="institution" xlink:title="Coleção de Culturas de Fungos da Universidade Federal de Goiás" xlink:type="simple">FCCUFG</abbrev> 129, <abbrev xmlns:xlink="http://www.w3.org/1999/xlink" content-type="institution" xlink:title="Coleção de Culturas de Fungos da Universidade Federal de Goiás" xlink:type="simple">FCCUFG</abbrev> 139, JB1516, JB544, JB1547, JB1524, JB1526, and JB1502), Gruna da Tarimba cave, isol. from air by E.O. Fonseca (isolates JB1511, JB1529, <abbrev xmlns:xlink="http://www.w3.org/1999/xlink" content-type="institution" xlink:title="Coleção de Culturas de Fungos da Universidade Federal de Goiás" xlink:type="simple">FCCUFG</abbrev> 114, JB1495, and JB1492), and Lapa da Cachoeira do Funil cave, isol. from air (isolates JB1534, JB1507, JB1504) and soil (isolates JB1964) by E.O. Fonseca; • Goiás state, Vila Propício municipality, from Lapa do Boqueirão cave, isol. from air (isolate JB792) and soil (isolate JB800), May 2022, coll. P.H. Félix-Oliveira &amp; J.D.P. Bezerra, isol. P.H. Félix-Oliveira, Garganta (Samambaia) cave, isol. from air, Sep. 2022, coll. P.H. Félix-Oliveira &amp; J.D.P. Bezerra, isol. P.H. Félix-Oliveira (isolates JB1457 and JB1458).</p></tp:treatment-sec><tp:treatment-sec sec-type="Notes"><title>Notes.</title><p><italic><tp:taxon-name><tp:taxon-name-part taxon-name-part-type="genus" reg="Cladosporium">Cladosporium</tp:taxon-name-part> <tp:taxon-name-part taxon-name-part-type="species" reg="bambusicola">bambusicola</tp:taxon-name-part></tp:taxon-name></italic> (<italic><tp:taxon-name><tp:taxon-name-part taxon-name-part-type="genus" reg="Cladosporium">C.</tp:taxon-name-part> <tp:taxon-name-part taxon-name-part-type="species" reg="cladosporioides">cladosporioides</tp:taxon-name-part></tp:taxon-name></italic><abbrev xmlns:xlink="http://www.w3.org/1999/xlink" xlink:title="species complex" xlink:type="simple">SC</abbrev>) was described as a saprophytic fungus on decayed leaves of native bamboo in Brazil (<xref ref-type="bibr" rid="B17">Costa et al. 2022</xref>); <italic><tp:taxon-name><tp:taxon-name-part taxon-name-part-type="genus" reg="Cladosporium">C.</tp:taxon-name-part> <tp:taxon-name-part taxon-name-part-type="species" reg="ribis">ribis</tp:taxon-name-part></tp:taxon-name></italic> was isolated from leaves of <italic><tp:taxon-name><tp:taxon-name-part taxon-name-part-type="genus" reg="Ribes">Ribes</tp:taxon-name-part> <tp:taxon-name-part taxon-name-part-type="species" reg="burejense">burejense</tp:taxon-name-part></tp:taxon-name></italic> (<italic><tp:taxon-name><tp:taxon-name-part taxon-name-part-type="family" reg="Grossulariaceae">Grossulariaceae</tp:taxon-name-part></tp:taxon-name></italic>) in China (<xref ref-type="bibr" rid="B84">Yang et al. 2023</xref>); and <italic><tp:taxon-name><tp:taxon-name-part taxon-name-part-type="genus" reg="Cladosporium">C.</tp:taxon-name-part> <tp:taxon-name-part taxon-name-part-type="species" reg="speluncae">speluncae</tp:taxon-name-part></tp:taxon-name></italic> was isolated from cave soil in Brazil (<xref ref-type="bibr" rid="B22">Dutra et al. 2023</xref>). In the phylogenetic analyses (Figs <xref ref-type="fig" rid="F3">3</xref>, <xref ref-type="fig" rid="F9">9</xref>, Suppl. materials <xref ref-type="supplementary-material" rid="S1">1</xref>, <xref ref-type="supplementary-material" rid="S3">3</xref>, <xref ref-type="supplementary-material" rid="S7">7</xref>), these species are indistinguishable, have overlapping morphological characteristics (Table <xref ref-type="table" rid="T3">3</xref>), and show few differences among their DNA sequences: the type sequence of <italic><tp:taxon-name><tp:taxon-name-part taxon-name-part-type="genus" reg="Cladosporium">C.</tp:taxon-name-part> <tp:taxon-name-part taxon-name-part-type="species" reg="ribis">ribis</tp:taxon-name-part></tp:taxon-name></italic> (GUCC 21244.1) differs from the type sequence of <italic><tp:taxon-name><tp:taxon-name-part taxon-name-part-type="genus" reg="Cladosporium">C.</tp:taxon-name-part> <tp:taxon-name-part taxon-name-part-type="species" reg="bambusicola">bambusicola</tp:taxon-name-part></tp:taxon-name></italic> (COAD 2256) by 2 bp in the <italic><abbrev xmlns:xlink="http://www.w3.org/1999/xlink" xlink:title="actin" xlink:type="simple">ACT</abbrev></italic> sequence and by 7 bp in the <italic><abbrev xmlns:xlink="http://www.w3.org/1999/xlink" xlink:title="translation elongation factor 1-alpha" xlink:type="simple">TEF1-α</abbrev></italic> sequence; the <abbrev xmlns:xlink="http://www.w3.org/1999/xlink" xlink:title="internal transcribed spacer regions" xlink:type="simple">ITS</abbrev> sequence has no base pair difference. The type sequence of <italic><tp:taxon-name><tp:taxon-name-part taxon-name-part-type="genus" reg="Cladosporium">C.</tp:taxon-name-part> <tp:taxon-name-part taxon-name-part-type="species" reg="speluncae">speluncae</tp:taxon-name-part></tp:taxon-name></italic> (COAD 3116) differs from the type sequence of <italic><tp:taxon-name><tp:taxon-name-part taxon-name-part-type="genus" reg="Cladosporium">C.</tp:taxon-name-part> <tp:taxon-name-part taxon-name-part-type="species" reg="bambusicola">bambusicola</tp:taxon-name-part></tp:taxon-name></italic> (COAD 2256) by 3 bp in the <italic><abbrev xmlns:xlink="http://www.w3.org/1999/xlink" xlink:title="actin" xlink:type="simple">ACT</abbrev></italic> sequence and by 2 bp in the <italic><abbrev xmlns:xlink="http://www.w3.org/1999/xlink" xlink:title="translation elongation factor 1-alpha" xlink:type="simple">TEF1-α</abbrev></italic> sequence; the <abbrev xmlns:xlink="http://www.w3.org/1999/xlink" xlink:title="internal transcribed spacer regions" xlink:type="simple">ITS</abbrev> sequence has no base pair difference. In addition, <abbrev xmlns:xlink="http://www.w3.org/1999/xlink" xlink:title="pairwise homoplasy index" xlink:type="simple">PHI</abbrev> analysis revealed significant recombination, indicating intraspecific variation (Fig. <xref ref-type="fig" rid="F5">5A</xref>). Therefore, these analyses propose that <italic><tp:taxon-name><tp:taxon-name-part taxon-name-part-type="genus" reg="Cladosporium">C.</tp:taxon-name-part> <tp:taxon-name-part taxon-name-part-type="species" reg="ribis">ribis</tp:taxon-name-part></tp:taxon-name></italic> and <italic><tp:taxon-name><tp:taxon-name-part taxon-name-part-type="genus" reg="Cladosporium">C.</tp:taxon-name-part> <tp:taxon-name-part taxon-name-part-type="species" reg="speluncae">speluncae</tp:taxon-name-part></tp:taxon-name></italic> are synonyms of <italic><tp:taxon-name><tp:taxon-name-part taxon-name-part-type="genus" reg="Cladosporium">C.</tp:taxon-name-part> <tp:taxon-name-part taxon-name-part-type="species" reg="bambusicola">bambusicola</tp:taxon-name-part></tp:taxon-name></italic>. In this study, <italic><tp:taxon-name><tp:taxon-name-part taxon-name-part-type="genus" reg="Cladosporium">C.</tp:taxon-name-part> <tp:taxon-name-part taxon-name-part-type="species" reg="bambusicola">bambusicola</tp:taxon-name-part></tp:taxon-name></italic> was the most frequently isolated species from caves of the Brazilian savannah, expanding its geographical distribution and ecology. These isolates were found at sampling points both inside and outside the caves.</p><table-wrap id="T3" position="float" orientation="portrait"><label>Table 3.</label><caption><p>Main morphological features of <italic><tp:taxon-name><tp:taxon-name-part taxon-name-part-type="genus" reg="Cladosporium">Cladosporium</tp:taxon-name-part></tp:taxon-name></italic> species treated (synonyms and new) in this study. Measurements are in μm.</p></caption><table><tbody><tr><th rowspan="1" colspan="1">Groups</th><th rowspan="1" colspan="1">Species</th><th rowspan="1" colspan="1">Conidiophores</th><th rowspan="1" colspan="1">Conidiogenous cells</th><th rowspan="1" colspan="1">Ramoconidia</th><th rowspan="1" colspan="1">Secondary ramoconidia</th><th rowspan="1" colspan="1">Intercalary conidia</th><th rowspan="1" colspan="1">Terminal conidia</th><th rowspan="1" colspan="1">References</th></tr><tr><td rowspan="3" colspan="1">Group 1</td><td rowspan="1" colspan="1">
                      <italic>
                        <tp:taxon-name><tp:taxon-name-part taxon-name-part-type="genus" reg="Cladosporium">C.</tp:taxon-name-part> <tp:taxon-name-part taxon-name-part-type="species" reg="bambusicola">bambusicola</tp:taxon-name-part></tp:taxon-name>
                      </italic>
                    </td><td rowspan="1" colspan="1">23.96–178.99 × 2.40–6.17</td><td rowspan="1" colspan="1">9.13–47.04 × 1.58–4.19</td><td rowspan="1" colspan="1">33.90–39.71 × 4.34–5.80</td><td rowspan="1" colspan="1">6.28–26.25 × 2.06–5.51</td><td rowspan="1" colspan="1">4.16–10.79 × 2.66–5.27</td><td rowspan="1" colspan="1">-</td><td rowspan="1" colspan="1">
                      <xref ref-type="bibr" rid="B17">Costa et al. 2022</xref>
                    </td></tr><tr><td rowspan="1" colspan="1">
                      <italic>
                        <tp:taxon-name><tp:taxon-name-part taxon-name-part-type="genus" reg="Cladosporium">C.</tp:taxon-name-part> <tp:taxon-name-part taxon-name-part-type="species" reg="ribis">ribis</tp:taxon-name-part></tp:taxon-name>
                      </italic>
                    </td><td rowspan="1" colspan="1">8.0–103.5 × 2.0–4.0</td><td rowspan="1" colspan="1">-</td><td rowspan="1" colspan="1">-</td><td rowspan="1" colspan="1">4.0–8.5 × 2.0–3.5</td><td rowspan="1" colspan="1">2.5–4.5 × 2.0–3.0</td><td rowspan="1" colspan="1">-</td><td rowspan="1" colspan="1">
                      <xref ref-type="bibr" rid="B84">Yang et al. 2023</xref>
                    </td></tr><tr><td rowspan="1" colspan="1">
                      <italic>
                        <tp:taxon-name><tp:taxon-name-part taxon-name-part-type="genus" reg="Cladosporium">C.</tp:taxon-name-part> <tp:taxon-name-part taxon-name-part-type="species" reg="speluncae">speluncae</tp:taxon-name-part></tp:taxon-name>
                      </italic>
                    </td><td rowspan="1" colspan="1">16.4–394 × 1.6–4.6</td><td rowspan="1" colspan="1">5–29.6 × 1.8–4</td><td rowspan="1" colspan="1">6–27 × 1.5–4</td><td rowspan="1" colspan="1">7–15.5 × 3–4.5</td><td rowspan="1" colspan="1">3.6–9 × 2–4.6</td><td rowspan="1" colspan="1">-</td><td rowspan="1" colspan="1">
                      <xref ref-type="bibr" rid="B22">Dutra et al. 2023</xref>
                    </td></tr><tr><td rowspan="2" colspan="1">Group 2</td><td rowspan="1" colspan="1">
                      <italic>
                        <tp:taxon-name><tp:taxon-name-part taxon-name-part-type="genus" reg="Cladosporium">C.</tp:taxon-name-part> <tp:taxon-name-part taxon-name-part-type="species" reg="brigadeirense">brigadeirense</tp:taxon-name-part></tp:taxon-name>
                      </italic>
                    </td><td rowspan="1" colspan="1">25.07–222.22 × 2.51–4.80</td><td rowspan="1" colspan="1">9.32–25.16 × 1.73–3.65</td><td rowspan="1" colspan="1">-</td><td rowspan="1" colspan="1">4.48–13.52 × 2.21–3.51</td><td rowspan="1" colspan="1">3.02–6.81 × 2.18–3.60</td><td rowspan="1" colspan="1">-</td><td rowspan="1" colspan="1">
                      <xref ref-type="bibr" rid="B17">Costa et al. 2022</xref>
                    </td></tr><tr><td rowspan="1" colspan="1">
                      <italic>
                        <tp:taxon-name><tp:taxon-name-part taxon-name-part-type="genus" reg="Cladosporium">C.</tp:taxon-name-part> <tp:taxon-name-part taxon-name-part-type="species" reg="puris">puris</tp:taxon-name-part></tp:taxon-name>
                      </italic>
                    </td><td rowspan="1" colspan="1">44–225 × 2–3</td><td rowspan="1" colspan="1">7.5–42.5 × 2–3.5</td><td rowspan="1" colspan="1">8–17.5 × 2.5–4</td><td rowspan="1" colspan="1">5–12.5 × 2–3.5</td><td rowspan="1" colspan="1">3.5–6 × 2–3.5</td><td rowspan="1" colspan="1">2.5–4.5 × 2–3</td><td rowspan="1" colspan="1">
                      <xref ref-type="bibr" rid="B26">Freitas et al. 2021</xref>
                    </td></tr><tr><td rowspan="2" colspan="1">Group 3</td><td rowspan="1" colspan="1"><italic><tp:taxon-name><tp:taxon-name-part taxon-name-part-type="genus" reg="Cladosporium">C.</tp:taxon-name-part> <tp:taxon-name-part taxon-name-part-type="species" reg="carsi">carsi</tp:taxon-name-part></tp:taxon-name></italic> sp. nov.</td><td rowspan="1" colspan="1">102–304 × 2.5–4</td><td rowspan="1" colspan="1">4–29 × 2–4</td><td rowspan="1" colspan="1">8–27 × 2–4</td><td rowspan="1" colspan="1">7.5–15 × 2–4</td><td rowspan="1" colspan="1">4.5–12 × 3–5</td><td rowspan="1" colspan="1">2–7 × 1–3</td><td rowspan="1" colspan="1">This study</td></tr><tr><td rowspan="1" colspan="1">
                      <italic>
                        <tp:taxon-name><tp:taxon-name-part taxon-name-part-type="genus" reg="Cladosporium">C.</tp:taxon-name-part> <tp:taxon-name-part taxon-name-part-type="species" reg="proteacearum">proteacearum</tp:taxon-name-part></tp:taxon-name>
                      </italic>
                    </td><td rowspan="1" colspan="1">150–500 × 2.5–4</td><td rowspan="1" colspan="1">-</td><td rowspan="1" colspan="1">12–48 × 3–5</td><td rowspan="1" colspan="1">5–10 × 3–4</td><td rowspan="1" colspan="1">4–5 × 2–3</td><td rowspan="1" colspan="1">4–5 × 2–3</td><td rowspan="1" colspan="1">
                      <xref ref-type="bibr" rid="B61">Prasannath et al. 2021</xref>
                    </td></tr><tr><td rowspan="2" colspan="1">Group 4</td><td rowspan="1" colspan="1"><italic><tp:taxon-name><tp:taxon-name-part taxon-name-part-type="genus" reg="Cladosporium">C.</tp:taxon-name-part> <tp:taxon-name-part taxon-name-part-type="species" reg="lacerdae">lacerdae</tp:taxon-name-part></tp:taxon-name></italic> sp. nov.</td><td rowspan="1" colspan="1">90–250 × 2.5–4</td><td rowspan="1" colspan="1">6–27 × 2–4</td><td rowspan="1" colspan="1">10.5–18.5 × 2–4</td><td rowspan="1" colspan="1">8.5–24 × 2.5–4</td><td rowspan="1" colspan="1">9–14 × 2.5–4</td><td rowspan="1" colspan="1">2–6 × 2–3</td><td rowspan="1" colspan="1">This study</td></tr><tr><td rowspan="1" colspan="1">
                      <italic>
                        <tp:taxon-name><tp:taxon-name-part taxon-name-part-type="genus" reg="Cladosporium">C.</tp:taxon-name-part> <tp:taxon-name-part taxon-name-part-type="species" reg="oxysporum">oxysporum</tp:taxon-name-part></tp:taxon-name>
                      </italic>
                    </td><td rowspan="1" colspan="1">40–720 × 2–4</td><td rowspan="1" colspan="1">14–46 × 0.8–1.5</td><td rowspan="1" colspan="1">-</td><td rowspan="1" colspan="1">7–24 × 2.5–4</td><td rowspan="1" colspan="1">11 × 2.5–3.5</td><td rowspan="1" colspan="1">3–5 × 2–3</td><td rowspan="1" colspan="1">
                      <xref ref-type="bibr" rid="B5">Bensch et al. 2012</xref>
                    </td></tr><tr><td rowspan="2" colspan="1">Group 5</td><td rowspan="1" colspan="1">
                      <italic>
                        <tp:taxon-name><tp:taxon-name-part taxon-name-part-type="genus" reg="Corymbia">C.</tp:taxon-name-part> <tp:taxon-name-part taxon-name-part-type="species" reg="angustisporum">angustisporum</tp:taxon-name-part></tp:taxon-name>
                      </italic>
                    </td><td rowspan="1" colspan="1">22–280 × 1.5–4</td><td rowspan="1" colspan="1">10–27 × 1–1.5–2</td><td rowspan="1" colspan="1">18–55 × 2.5–3</td><td rowspan="1" colspan="1">6–26 × 2–3</td><td rowspan="1" colspan="1">4–13 × 1.5–3</td><td rowspan="1" colspan="1">3–6.5 × 1.5–2</td><td rowspan="1" colspan="1">
                      <xref ref-type="bibr" rid="B5">Bensch et al. 2012</xref>
                    </td></tr><tr><td rowspan="1" colspan="1"><italic><tp:taxon-name><tp:taxon-name-part taxon-name-part-type="genus" reg="Cladosporium">C.</tp:taxon-name-part> <tp:taxon-name-part taxon-name-part-type="species" reg="mambaiense">mambaiense</tp:taxon-name-part></tp:taxon-name></italic> sp. nov.</td><td rowspan="1" colspan="1">110–554 × 2.5–4</td><td rowspan="1" colspan="1">7–29 × 3–5</td><td rowspan="1" colspan="1">16.5–25 × 2–5</td><td rowspan="1" colspan="1">11–30 × 2–3.5</td><td rowspan="1" colspan="1">7–13 × 2.5–4</td><td rowspan="1" colspan="1">3–5 × 1–3</td><td rowspan="1" colspan="1">This study</td></tr><tr><td rowspan="3" colspan="1">Group 6</td><td rowspan="1" colspan="1"><italic><tp:taxon-name><tp:taxon-name-part taxon-name-part-type="genus" reg="Cladosporium">C.</tp:taxon-name-part> <tp:taxon-name-part taxon-name-part-type="species" reg="nogueirae">nogueirae</tp:taxon-name-part></tp:taxon-name></italic> sp. nov.</td><td rowspan="1" colspan="1">108–384 × 2.5–4</td><td rowspan="1" colspan="1">5–11 × 1–3</td><td rowspan="1" colspan="1">11–22 × 2–5</td><td rowspan="1" colspan="1">5.5–12 × 1–3</td><td rowspan="1" colspan="1">6–8 × 2–6</td><td rowspan="1" colspan="1">4–7 × 1–3</td><td rowspan="1" colspan="1">This study</td></tr><tr><td rowspan="1" colspan="1"><italic><tp:taxon-name><tp:taxon-name-part taxon-name-part-type="genus" reg="Cladosporium">C.</tp:taxon-name-part> <tp:taxon-name-part taxon-name-part-type="species" reg="propiciense">propiciense</tp:taxon-name-part></tp:taxon-name></italic> sp. nov.</td><td rowspan="1" colspan="1">90–420 × 2.5–3.5</td><td rowspan="1" colspan="1">5–11 × 1–3</td><td rowspan="1" colspan="1">10–27 × 2–5</td><td rowspan="1" colspan="1">4–16 × 1–3</td><td rowspan="1" colspan="1">6–9 × 2–6</td><td rowspan="1" colspan="1">4–7 × 1–3</td><td rowspan="1" colspan="1">This study</td></tr><tr><td rowspan="1" colspan="1">
                      <italic>
                        <tp:taxon-name><tp:taxon-name-part taxon-name-part-type="genus" reg="Coffea">C.</tp:taxon-name-part> <tp:taxon-name-part taxon-name-part-type="species" reg="rugulovarians">rugulovarians</tp:taxon-name-part></tp:taxon-name>
                      </italic>
                    </td><td rowspan="1" colspan="1">475 × 3.5–5</td><td rowspan="1" colspan="1">60 × 1–1.5</td><td rowspan="1" colspan="1">20–55 × 3–4.5</td><td rowspan="1" colspan="1">(9–)11–24(–30) × (2–)2.5–5.5</td><td rowspan="1" colspan="1">5–8.5(–10) × 3.5–5(–6)</td><td rowspan="1" colspan="1">3–6.5 × 3–5</td><td rowspan="1" colspan="1">
                      <xref ref-type="bibr" rid="B6">Bensch et al. 2015</xref>
                    </td></tr><tr><td rowspan="2" colspan="1">Group 7</td><td rowspan="1" colspan="1">
                      <italic>
                        <tp:taxon-name><tp:taxon-name-part taxon-name-part-type="genus" reg="Cladosporium">C.</tp:taxon-name-part> <tp:taxon-name-part taxon-name-part-type="species" reg="sphaerospermum">sphaerospermum</tp:taxon-name-part></tp:taxon-name>
                      </italic>
                    </td><td rowspan="1" colspan="1">10–300(–500) × 2–5</td><td rowspan="1" colspan="1">10–30 × 1–1.5(–2)</td><td rowspan="1" colspan="1">12–35 × 3–5</td><td rowspan="1" colspan="1">-</td><td rowspan="1" colspan="1">4–10 × 3–5</td><td rowspan="1" colspan="1">2–5 × 2–4</td><td rowspan="1" colspan="1">
                      <xref ref-type="bibr" rid="B5">Bensch et al. 2012</xref>
                    </td></tr><tr><td rowspan="1" colspan="1">
                      <italic>
                        <tp:taxon-name><tp:taxon-name-part taxon-name-part-type="genus" reg="Cladosporium">C.</tp:taxon-name-part> <tp:taxon-name-part taxon-name-part-type="species" reg="marinisedimentum">marinisedimentum</tp:taxon-name-part></tp:taxon-name>
                      </italic>
                    </td><td rowspan="1" colspan="1">220 × 1.5–3.7</td><td rowspan="1" colspan="1">16.2–41.5 × 2–3.2</td><td rowspan="1" colspan="1">9.2–31.8 × 1.7–3.3</td><td rowspan="1" colspan="1">7.8–31.6 × 2.1–3.4</td><td rowspan="1" colspan="1">3.2–9.1 × 2.1–3.6</td><td rowspan="1" colspan="1">2.6–4.6 × 2.1–3.2</td><td rowspan="1" colspan="1">
                      <xref ref-type="bibr" rid="B41">Lee et al. 2023</xref>
                    </td></tr><tr><td rowspan="3" colspan="1">Group 8</td><td rowspan="1" colspan="1">
                      <italic>
                        <tp:taxon-name><tp:taxon-name-part taxon-name-part-type="genus" reg="Cladosporium">C.</tp:taxon-name-part> <tp:taxon-name-part taxon-name-part-type="species" reg="aciculare">aciculare</tp:taxon-name-part></tp:taxon-name>
                      </italic>
                    </td><td rowspan="1" colspan="1">28–250 × 3–4</td><td rowspan="1" colspan="1">15–40 × 2–5</td><td rowspan="1" colspan="1">22–40 × 2–2.5</td><td rowspan="1" colspan="1">5–23 × 2–3</td><td rowspan="1" colspan="1">4–10 × 2–2.5</td><td rowspan="1" colspan="1">3–4 × 1.5–2</td><td rowspan="1" colspan="1">
                      <xref ref-type="bibr" rid="B6">Bensch et al. 2015</xref>
                    </td></tr><tr><td rowspan="1" colspan="1">
                      <italic>
                        <tp:taxon-name><tp:taxon-name-part taxon-name-part-type="genus" reg="Cladosporium">C.</tp:taxon-name-part> <tp:taxon-name-part taxon-name-part-type="species" reg="fusiforme">fusiforme</tp:taxon-name-part></tp:taxon-name>
                      </italic>
                    </td><td rowspan="1" colspan="1">10–100 × 2–4</td><td rowspan="1" colspan="1">-</td><td rowspan="1" colspan="1">-</td><td rowspan="1" colspan="1">5–23 × 2–3</td><td rowspan="1" colspan="1">2.5–6.5 × 2–3</td><td rowspan="1" colspan="1">-</td><td rowspan="1" colspan="1">
                      <xref ref-type="bibr" rid="B85">Zalar et al. 2007</xref>
                    </td></tr><tr><td rowspan="1" colspan="1"><italic><tp:taxon-name><tp:taxon-name-part taxon-name-part-type="genus" reg="Cladosporium">C.</tp:taxon-name-part> <tp:taxon-name-part taxon-name-part-type="species" reg="mesquitapaivae">mesquitapaivae</tp:taxon-name-part></tp:taxon-name></italic> sp. nov.</td><td rowspan="1" colspan="1">27–90 × 2–3</td><td rowspan="1" colspan="1">4–7 × 1–3</td><td rowspan="1" colspan="1">11–12.5 × 2–3.5</td><td rowspan="1" colspan="1">5–8 × 2–3.5</td><td rowspan="1" colspan="1">3–7 × 2–3</td><td rowspan="1" colspan="1">2–3 × 1.5</td><td rowspan="1" colspan="1">This study</td></tr></tbody></table></table-wrap></tp:treatment-sec><tp:treatment-sec><!--Section generated to contain objects referenced in tp:taxon-treatment.--><fig id="F3" position="float" orientation="portrait"><object-id xmlns:xlink="http://www.w3.org/1999/xlink" content-type="doi" xlink:type="simple">10.3897/imafungus.17.191673.figure3</object-id><object-id xmlns:xlink="http://www.w3.org/1999/xlink" content-type="arpha" xlink:type="simple">5EDDB626-6BCE-59D5-805B-6BD8208E6A58</object-id><label>Figure 3.</label><caption><p>Maximum likelihood tree of the <italic><tp:taxon-name><tp:taxon-name-part taxon-name-part-type="genus" reg="Cladosporium">Cladosporium</tp:taxon-name-part> <tp:taxon-name-part taxon-name-part-type="species" reg="cladosporioides">cladosporioides</tp:taxon-name-part></tp:taxon-name></italic> complex based on a combined matrix of <italic><abbrev xmlns:xlink="http://www.w3.org/1999/xlink" xlink:title="actin" xlink:type="simple">ACT</abbrev></italic>, <abbrev xmlns:xlink="http://www.w3.org/1999/xlink" xlink:title="internal transcribed spacer regions" xlink:type="simple">ITS</abbrev>, and <italic><abbrev xmlns:xlink="http://www.w3.org/1999/xlink" xlink:title="translation elongation factor 1-alpha" xlink:type="simple">TEF1-α</abbrev></italic> sequences. The species obtained in this study are highlighted in bold. Ex-type strains = <sup>T</sup>. IQ-TREE-<abbrev xmlns:xlink="http://www.w3.org/1999/xlink" xlink:title="bootstrap support" xlink:type="simple">BS</abbrev> values ≥ 70%, RAxML-<abbrev xmlns:xlink="http://www.w3.org/1999/xlink" xlink:title="bootstrap support" xlink:type="simple">BS</abbrev> ≥ 70%, and <abbrev xmlns:xlink="http://www.w3.org/1999/xlink" xlink:title="BI posterior probability" xlink:type="simple">BPP</abbrev> ≥ 0.95 are included next to the nodes. The tree was rooted with <italic><tp:taxon-name><tp:taxon-name-part taxon-name-part-type="genus" reg="Cladosporium">Cladosporium</tp:taxon-name-part> <tp:taxon-name-part taxon-name-part-type="species" reg="herbarum">herbarum</tp:taxon-name-part></tp:taxon-name></italic> (CBS 121621 and CBS 300.49).</p></caption><graphic xmlns:xlink="http://www.w3.org/1999/xlink" xlink:href="imafungus-17-e191673-g003.jpg" id="oo_1667880.jpg" position="float" orientation="portrait" xlink:type="simple"><uri content-type="original_file" xlink:type="simple">https://binary.pensoft.net/fig/1667880</uri></graphic></fig><fig id="F9" position="float" orientation="portrait"><object-id xmlns:xlink="http://www.w3.org/1999/xlink" content-type="doi" xlink:type="simple">10.3897/imafungus.17.191673.figure9</object-id><object-id xmlns:xlink="http://www.w3.org/1999/xlink" content-type="arpha" xlink:type="simple">BC90A25E-4062-52E9-A39A-01F6600AC569</object-id><label>Figure 9.</label><caption><p>Maximum likelihood tree of the <italic><tp:taxon-name><tp:taxon-name-part taxon-name-part-type="genus" reg="Cladosporium">Cladosporium</tp:taxon-name-part> <tp:taxon-name-part taxon-name-part-type="species" reg="cladosporioides">cladosporioides</tp:taxon-name-part></tp:taxon-name></italic> and <italic><tp:taxon-name><tp:taxon-name-part taxon-name-part-type="genus" reg="Cladosporium">C.</tp:taxon-name-part> <tp:taxon-name-part taxon-name-part-type="species" reg="sphaerospermum">sphaerospermum</tp:taxon-name-part></tp:taxon-name></italic> complexes based on a combined matrix of <italic><abbrev xmlns:xlink="http://www.w3.org/1999/xlink" xlink:title="actin" xlink:type="simple">ACT</abbrev></italic>, <abbrev xmlns:xlink="http://www.w3.org/1999/xlink" xlink:title="internal transcribed spacer regions" xlink:type="simple">ITS</abbrev>, <italic><abbrev xmlns:xlink="http://www.w3.org/1999/xlink" xlink:title="RNA polymerase II" xlink:type="simple">RPB2</abbrev></italic>, <italic><abbrev xmlns:xlink="http://www.w3.org/1999/xlink" xlink:title="translation elongation factor 1-alpha" xlink:type="simple">TEF1-α</abbrev></italic>, and <italic><abbrev xmlns:xlink="http://www.w3.org/1999/xlink" xlink:title="partial β-tubulin" xlink:type="simple">TUB</abbrev></italic> sequences. The species obtained in this study are highlighted in bold. Ex-type strains = <sup>T</sup>. IQ-TREE-<abbrev xmlns:xlink="http://www.w3.org/1999/xlink" xlink:title="bootstrap support" xlink:type="simple">BS</abbrev> values ≥ 70%, RAxML-<abbrev xmlns:xlink="http://www.w3.org/1999/xlink" xlink:title="bootstrap support" xlink:type="simple">BS</abbrev> ≥ 70%, and <abbrev xmlns:xlink="http://www.w3.org/1999/xlink" xlink:title="BI posterior probability" xlink:type="simple">BPP</abbrev> ≥ 0.95 are included next to the nodes. The tree was rooted with <italic><tp:taxon-name><tp:taxon-name-part taxon-name-part-type="genus" reg="Cercospora">Cercospora</tp:taxon-name-part> <tp:taxon-name-part taxon-name-part-type="species" reg="beticola">beticola</tp:taxon-name-part></tp:taxon-name></italic> (CBS 116456).</p></caption><graphic xmlns:xlink="http://www.w3.org/1999/xlink" xlink:href="imafungus-17-e191673-g009.jpg" id="oo_1667886.jpg" position="float" orientation="portrait" xlink:type="simple"><uri content-type="original_file" xlink:type="simple">https://binary.pensoft.net/fig/1667886</uri></graphic></fig><supplementary-material xmlns:xlink="http://www.w3.org/1999/xlink" id="S1" position="float" orientation="portrait" xlink:type="simple"><object-id content-type="doi" xlink:type="simple">10.3897/imafungus.17.191673.suppl1</object-id><object-id content-type="arpha" xlink:type="simple">A2FB6ADF-948A-57CF-A9AC-505CAB5A31FA</object-id><label>Supplementary material 1</label><caption><p>Supplementary image 1</p></caption><statement content-type="dataType"><label>Data type</label><p>pdf</p></statement><statement content-type="notes"><label>Explanation note</label><p>Maximum-likelihood IQTree tree of <italic><tp:taxon-name><tp:taxon-name-part taxon-name-part-type="genus" reg="Cladosporium">C.</tp:taxon-name-part> <tp:taxon-name-part taxon-name-part-type="species" reg="cladosporioides">cladosporioides</tp:taxon-name-part></tp:taxon-name></italic><abbrev xlink:title="species complex" xlink:type="simple">SC</abbrev> based on an individual dataset of <italic><abbrev xlink:title="actin" xlink:type="simple">ACT</abbrev></italic> sequences. The species obtained in this study are highlighted in bold. Ex-type strains = T. IQ-TREE-<abbrev xlink:title="bootstrap support" xlink:type="simple">BS</abbrev> values ≥ 70% and RAxML-<abbrev xlink:title="bootstrap support" xlink:type="simple">BS</abbrev> ≥ 70% are included next to the nodes. The tree was rooted with <italic><tp:taxon-name><tp:taxon-name-part taxon-name-part-type="genus" reg="Cladosporium">Cladosporium</tp:taxon-name-part> <tp:taxon-name-part taxon-name-part-type="species" reg="herbarum">herbarum</tp:taxon-name-part></tp:taxon-name></italic> (CBS 121621 and CBS 300.49).</p></statement><media xlink:href="imafungus-17-e191673-s001.pdf" mimetype="application" mime-subtype="pdf" position="float" orientation="portrait" id="oo_1667893.pdf" xlink:type="simple"><uri content-type="original_file" xlink:type="simple">https://binary.pensoft.net/file/1667893</uri></media><permissions><license xlink:type="simple"><license-p>This dataset is made available under the Open Database License (<ext-link ext-link-type="uri" xlink:href="http://opendatacommons.org/licenses/odbl/1.0/" xlink:type="simple">http://opendatacommons.org/licenses/odbl/1.0/</ext-link>). The Open Database License (ODbL) is a license agreement intended to allow users to freely share, modify, and use this Dataset while maintaining this same freedom for others, provided that the original source and author(s) are credited.</license-p></license></permissions><attrib specific-use="authors"> Pedro H. Félix-Oliveira, José F. S. A. Prazeres, Layanne O. Ferro, Ana C. A. Antunes, Caroline F. Lima, Dominnyke S. S. Neves, Emily O. Fonseca, Lorena S. Miranda, Renata S. Momoli, Cristina M. Souza-Motta, Konstanze Bensch, Pedro W. Crous, Jadson D. P. Bezerra</attrib></supplementary-material><supplementary-material xmlns:xlink="http://www.w3.org/1999/xlink" id="S3" position="float" orientation="portrait" xlink:type="simple"><object-id content-type="doi" xlink:type="simple">10.3897/imafungus.17.191673.suppl3</object-id><object-id content-type="arpha" xlink:type="simple">239104D8-DB4D-5A62-A7B1-4434550D6C3C</object-id><label>Supplementary material 3</label><caption><p>Supplementary image 3</p></caption><statement content-type="dataType"><label>Data type</label><p>pdf</p></statement><statement content-type="notes"><label>Explanation note</label><p>Maximum-likelihood IQTree tree of <italic><tp:taxon-name><tp:taxon-name-part taxon-name-part-type="genus" reg="Cladosporium">C.</tp:taxon-name-part> <tp:taxon-name-part taxon-name-part-type="species" reg="cladosporioides">cladosporioides</tp:taxon-name-part></tp:taxon-name></italic><abbrev xlink:title="species complex" xlink:type="simple">SC</abbrev> based on an individual dataset of <italic><abbrev xlink:title="translation elongation factor 1-alpha" xlink:type="simple">TEF1-α</abbrev></italic> sequences. The species obtained in this study are highlighted in bold. Ex-type strains = T. IQ-TREE-<abbrev xlink:title="bootstrap support" xlink:type="simple">BS</abbrev> values ≥ 70% and RAxML-<abbrev xlink:title="bootstrap support" xlink:type="simple">BS</abbrev> ≥ 70% are included next to the nodes. The tree was rooted with <italic><tp:taxon-name><tp:taxon-name-part taxon-name-part-type="genus" reg="Cladosporium">Cladosporium</tp:taxon-name-part> <tp:taxon-name-part taxon-name-part-type="species" reg="herbarum">herbarum</tp:taxon-name-part></tp:taxon-name></italic> (CBS 121621 and CBS 300.49)</p></statement><media xlink:href="imafungus-17-e191673-s003.pdf" mimetype="application" mime-subtype="pdf" position="float" orientation="portrait" id="oo_1667895.pdf" xlink:type="simple"><uri content-type="original_file" xlink:type="simple">https://binary.pensoft.net/file/1667895</uri></media><permissions><license xlink:type="simple"><license-p>This dataset is made available under the Open Database License (<ext-link ext-link-type="uri" xlink:href="http://opendatacommons.org/licenses/odbl/1.0/" xlink:type="simple">http://opendatacommons.org/licenses/odbl/1.0/</ext-link>). The Open Database License (ODbL) is a license agreement intended to allow users to freely share, modify, and use this Dataset while maintaining this same freedom for others, provided that the original source and author(s) are credited.</license-p></license></permissions><attrib specific-use="authors"> Pedro H. Félix-Oliveira, José F. S. A. Prazeres, Layanne O. Ferro, Ana C. A. Antunes, Caroline F. Lima, Dominnyke S. S. Neves, Emily O. Fonseca, Lorena S. Miranda, Renata S. Momoli, Cristina M. Souza-Motta, Konstanze Bensch, Pedro W. Crous, Jadson D. P. Bezerra</attrib></supplementary-material><supplementary-material xmlns:xlink="http://www.w3.org/1999/xlink" id="S7" position="float" orientation="portrait" xlink:type="simple"><object-id content-type="doi" xlink:type="simple">10.3897/imafungus.17.191673.suppl7</object-id><object-id content-type="arpha" xlink:type="simple">657A211C-E52F-5C00-AFB8-A7FF2C6497D4</object-id><label>Supplementary material 7</label><caption><p>Supplementary image 7</p></caption><statement content-type="dataType"><label>Data type</label><p>pdf</p></statement><statement content-type="notes"><label>Explanation note</label><p>Maximum-likelihood IQTree tree of <italic><tp:taxon-name><tp:taxon-name-part taxon-name-part-type="genus" reg="Cladosporium">C.</tp:taxon-name-part> <tp:taxon-name-part taxon-name-part-type="species" reg="cladosporioides">cladosporioides</tp:taxon-name-part></tp:taxon-name></italic><abbrev xlink:title="species complex" xlink:type="simple">SC</abbrev> and <italic><tp:taxon-name><tp:taxon-name-part taxon-name-part-type="genus" reg="Cladosporium">C.</tp:taxon-name-part> <tp:taxon-name-part taxon-name-part-type="species" reg="sphaerospermum">sphaerospermum</tp:taxon-name-part></tp:taxon-name></italic><abbrev xlink:title="species complex" xlink:type="simple">SC</abbrev> based on an individual dataset of <italic><abbrev xlink:title="RNA polymerase II" xlink:type="simple">RPB2</abbrev></italic> sequences. The species obtained in this study are highlighted in bold. Ex-type strains = T. IQ-TREE-<abbrev xlink:title="bootstrap support" xlink:type="simple">BS</abbrev> values ≥ 70% and RAxML-<abbrev xlink:title="bootstrap support" xlink:type="simple">BS</abbrev> ≥ 70% are included next to the nodes. The tree was rooted with <italic><tp:taxon-name><tp:taxon-name-part taxon-name-part-type="genus" reg="Cercospora">Cercospora</tp:taxon-name-part> <tp:taxon-name-part taxon-name-part-type="species" reg="beticola">beticola</tp:taxon-name-part></tp:taxon-name></italic> (CBS 116456)</p></statement><media xlink:href="imafungus-17-e191673-s007.pdf" mimetype="application" mime-subtype="pdf" position="float" orientation="portrait" id="oo_1667899.pdf" xlink:type="simple"><uri content-type="original_file" xlink:type="simple">https://binary.pensoft.net/file/1667899</uri></media><permissions><license xlink:type="simple"><license-p>This dataset is made available under the Open Database License (<ext-link ext-link-type="uri" xlink:href="http://opendatacommons.org/licenses/odbl/1.0/" xlink:type="simple">http://opendatacommons.org/licenses/odbl/1.0/</ext-link>). The Open Database License (ODbL) is a license agreement intended to allow users to freely share, modify, and use this Dataset while maintaining this same freedom for others, provided that the original source and author(s) are credited.</license-p></license></permissions><attrib specific-use="authors"> Pedro H. Félix-Oliveira, José F. S. A. Prazeres, Layanne O. Ferro, Ana C. A. Antunes, Caroline F. Lima, Dominnyke S. S. Neves, Emily O. Fonseca, Lorena S. Miranda, Renata S. Momoli, Cristina M. Souza-Motta, Konstanze Bensch, Pedro W. Crous, Jadson D. P. Bezerra</attrib></supplementary-material><fig id="F5" position="float" orientation="portrait"><object-id xmlns:xlink="http://www.w3.org/1999/xlink" content-type="doi" xlink:type="simple">10.3897/imafungus.17.191673.figure5</object-id><object-id xmlns:xlink="http://www.w3.org/1999/xlink" content-type="arpha" xlink:type="simple">82BEE2B8-CD83-5C14-B7A2-CB63654F8582</object-id><label>Figure 5.</label><caption><p>NeighborNet phylogenetic networks of phylogenetic Groups 1 and 2 of species of the <italic><tp:taxon-name><tp:taxon-name-part taxon-name-part-type="genus" reg="Cladosporium">C.</tp:taxon-name-part> <tp:taxon-name-part taxon-name-part-type="species" reg="cladosporioides">cladosporioides</tp:taxon-name-part></tp:taxon-name></italic><abbrev xmlns:xlink="http://www.w3.org/1999/xlink" xlink:title="species complex" xlink:type="simple">SC</abbrev> based on the LogDet transformation for a combined dataset of three loci (<italic><abbrev xmlns:xlink="http://www.w3.org/1999/xlink" xlink:title="actin" xlink:type="simple">ACT</abbrev></italic>, <abbrev xmlns:xlink="http://www.w3.org/1999/xlink" xlink:title="internal transcribed spacer regions" xlink:type="simple">ITS</abbrev>, and <italic><abbrev xmlns:xlink="http://www.w3.org/1999/xlink" xlink:title="translation elongation factor 1-alpha" xlink:type="simple">TEF1-α</abbrev></italic>). <bold>A–D</bold>. The results of the <abbrev xmlns:xlink="http://www.w3.org/1999/xlink" xlink:title="pairwise homoplasy index" xlink:type="simple">PHI</abbrev> test are presented next to each set of species tested, and if the <italic>p</italic>-value is &lt; 0.05, there is recombination. Strains with type status are indicated with a “T”.</p></caption><graphic xmlns:xlink="http://www.w3.org/1999/xlink" xlink:href="imafungus-17-e191673-g005.jpg" id="oo_1667882.jpg" position="float" orientation="portrait" xlink:type="simple"><uri content-type="original_file" xlink:type="simple">https://binary.pensoft.net/fig/1667882</uri></graphic></fig></tp:treatment-sec><ref-list><ref id="B17"><mixed-citation xmlns:xlink="http://www.w3.org/1999/xlink" xlink:type="simple">Costa PP, Rosado AWC, Pereira OL (2022) Six new species of <italic><tp:taxon-name><tp:taxon-name-part taxon-name-part-type="genus">Cladosporium</tp:taxon-name-part></tp:taxon-name></italic> associated with decayed leaves of native bamboo (<italic><tp:taxon-name><tp:taxon-name-part taxon-name-part-type="subfamily">Bambusoideae</tp:taxon-name-part></tp:taxon-name></italic>) in a fragment of Brazilian Atlantic Forest. Phytotaxa 560(1): 1–29. <ext-link xlink:href="10.11646/phytotaxa.560.1.1" ext-link-type="doi" xlink:type="simple">https://doi.org/10.11646/phytotaxa.560.1.1</ext-link></mixed-citation></ref><ref id="B84"><mixed-citation xmlns:xlink="http://www.w3.org/1999/xlink" xlink:type="simple">Yang Y, Luo W, Zhang W et al. (2023) <italic><tp:taxon-name><tp:taxon-name-part taxon-name-part-type="genus">Cladosporium</tp:taxon-name-part></tp:taxon-name></italic> species associated with fruit trees in Guizhou Province, China. Journal of Fungi 9(2): 250. <ext-link xlink:href="10.3390/jof9020250" ext-link-type="doi" xlink:type="simple">https://doi.org/10.3390/jof9020250</ext-link></mixed-citation></ref><ref id="B22"><mixed-citation xmlns:xlink="http://www.w3.org/1999/xlink" xlink:type="simple">Dutra YLG, Rosado AWC, Condé TO et al. (2023) Two new <italic><tp:taxon-name><tp:taxon-name-part taxon-name-part-type="genus">Cladosporium</tp:taxon-name-part></tp:taxon-name></italic> species from a quartzite cave in Brazil. Brazilian Journal of Microbiology 54: 3021–3031. <ext-link xlink:href="10.1007/s42770-023-01156-2" ext-link-type="doi" xlink:type="simple">https://doi.org/10.1007/s42770-023-01156-2</ext-link></mixed-citation></ref><ref id="B26"><mixed-citation xmlns:xlink="http://www.w3.org/1999/xlink" xlink:type="simple">Freitas MLR, Gomes AAM, Rosado AWC et al. (2021) <italic><tp:taxon-name><tp:taxon-name-part taxon-name-part-type="genus">Cladosporium</tp:taxon-name-part></tp:taxon-name></italic> species from submerged decayed leaves in Brazil, including a new species and new records. Phytotaxa 482(3): 223–239. <ext-link xlink:href="10.11646/phytotaxa.482.3.2" ext-link-type="doi" xlink:type="simple">https://doi.org/10.11646/phytotaxa.482.3.2</ext-link></mixed-citation></ref><ref id="B61"><mixed-citation xmlns:xlink="http://www.w3.org/1999/xlink" xlink:type="simple">Prasannath K, Shivas RG, Galea VJ et al. (2021) Novel <italic><tp:taxon-name><tp:taxon-name-part taxon-name-part-type="genus">Botrytis</tp:taxon-name-part></tp:taxon-name></italic> and <italic><tp:taxon-name><tp:taxon-name-part taxon-name-part-type="genus">Cladosporium</tp:taxon-name-part></tp:taxon-name></italic> species associated with flower diseases of <italic><tp:taxon-name><tp:taxon-name-part taxon-name-part-type="genus">Macadamia</tp:taxon-name-part></tp:taxon-name></italic> in Australia. Journal of Fungi 7(11): 898. <ext-link xlink:href="10.3390/jof7110898" ext-link-type="doi" xlink:type="simple">https://doi.org/10.3390/jof7110898</ext-link></mixed-citation></ref><ref id="B5"><mixed-citation xmlns:xlink="http://www.w3.org/1999/xlink" xlink:type="simple">Bensch K, Braun U, Groenewald JZ et al. (2012) The genus <italic><tp:taxon-name><tp:taxon-name-part taxon-name-part-type="genus">Cladosporium</tp:taxon-name-part></tp:taxon-name></italic>. Studies in Mycology 72(1): 1–401. <ext-link xlink:href="10.3114/sim0003" ext-link-type="doi" xlink:type="simple">https://doi.org/10.3114/sim0003</ext-link></mixed-citation></ref><ref id="B6"><mixed-citation xmlns:xlink="http://www.w3.org/1999/xlink" xlink:type="simple">Bensch K, Groenewald JZ, Braun U et al. (2015) Common but different: The expanding realm of <italic><tp:taxon-name><tp:taxon-name-part taxon-name-part-type="genus">Cladosporium</tp:taxon-name-part></tp:taxon-name></italic>. Studies in Mycology 82: 23–74. <ext-link xlink:href="10.1016/j.simyco.2015.10.001" ext-link-type="doi" xlink:type="simple">https://doi.org/10.1016/j.simyco.2015.10.001</ext-link></mixed-citation></ref><ref id="B41"><mixed-citation xmlns:xlink="http://www.w3.org/1999/xlink" xlink:type="simple">Lee WJ, Kim JS, Seo CW et al. (2023) Diversity of <italic><tp:taxon-name><tp:taxon-name-part taxon-name-part-type="genus">Cladosporium</tp:taxon-name-part></tp:taxon-name></italic> (<italic><tp:taxon-name><tp:taxon-name-part taxon-name-part-type="order">Cladosporiales</tp:taxon-name-part></tp:taxon-name></italic>, <italic><tp:taxon-name><tp:taxon-name-part taxon-name-part-type="family">Cladosporiaceae</tp:taxon-name-part></tp:taxon-name></italic>) species in marine environments and report on five new species. MycoKeys 98: 87–111. <ext-link xlink:href="10.3897/mycokeys.98.101918" ext-link-type="doi" xlink:type="simple">https://doi.org/10.3897/mycokeys.98.101918</ext-link></mixed-citation></ref><ref id="B85"><mixed-citation xmlns:xlink="http://www.w3.org/1999/xlink" xlink:type="simple">Zalar P, de Hoog GS, Schroers HJ et al. (2007) Phylogeny and ecology of the ubiquitous saprobe <italic><tp:taxon-name><tp:taxon-name-part taxon-name-part-type="genus">Cladosporium</tp:taxon-name-part> <tp:taxon-name-part taxon-name-part-type="species">sphaerospermum</tp:taxon-name-part></tp:taxon-name></italic>, with descriptions of seven new species from hypersaline environments. Studies in Mycology 58(1): 157–183. <ext-link xlink:href="10.3114/sim.2007.58.06" ext-link-type="doi" xlink:type="simple">https://doi.org/10.3114/sim.2007.58.06</ext-link></mixed-citation></ref></ref-list></tp:taxon-treatment>
