# Supplementary material for: Cladosporium from caves of the Brazilian savannah (Cerrado) and the description of six new species
Source: IMA Fungus. 2026 Jun 3;17:e191673. doi: 10.3897/imafungus.17.191673 (PMC13254554; doi:10.3897/imafungus.17.191673)
Supplement: XML Treatment for Cladosporium carsi [file imafungus.17.191673-treatment5.xml]

<!DOCTYPE tp:taxon-treatment
  PUBLIC "-//TaxonX//DTD Taxonomic Treatment Publishing DTD v0 20100105//EN" "tax-treatment-NSO.dtd">
<tp:taxon-treatment xmlns:tp="http://www.plazi.org/taxpub"><tp:treatment-meta><kwd-group><label>Taxon classification</label><kwd>
                <named-content content-type="kingdom">Animalia</named-content>
              </kwd><kwd>
                <named-content content-type="order">Cladosporiales</named-content>
              </kwd><kwd>
                <named-content content-type="family">Cladosporiaceae</named-content>
              </kwd></kwd-group><mixed-citation publication-type="journal"><person-group><name><surname>Félix-Oliveira</surname><given-names>Pedro H.</given-names></name><name><surname>Prazeres</surname><given-names>José F. S. A.</given-names></name><name><surname>Ferro</surname><given-names>Layanne O.</given-names></name><name><surname>Antunes</surname><given-names>Ana C. A.</given-names></name><name><surname>Lima</surname><given-names>Caroline F.</given-names></name><name><surname>Neves</surname><given-names>Dominnyke S. S.</given-names></name><name><surname>Fonseca</surname><given-names>Emily O.</given-names></name><name><surname>Miranda</surname><given-names>Lorena S.</given-names></name><name><surname>Momoli</surname><given-names>Renata S.</given-names></name><name><surname>Souza-Motta</surname><given-names>Cristina M.</given-names></name><name><surname>Bensch</surname><given-names>Konstanze</given-names></name><name><surname>Crous</surname><given-names>Pedro W.</given-names></name><name><surname>Bezerra</surname><given-names>Jadson D. P.</given-names></name></person-group><article-title><italic><tp:taxon-name><tp:taxon-name-part taxon-name-part-type="genus" reg="Cladosporium">Cladosporium</tp:taxon-name-part></tp:taxon-name></italic> from caves of the Brazilian savannah (Cerrado) and the description of six new species</article-title><source>IMA Fungus</source><day>03</day><month>06</month><year>2026</year><volume>17</volume><pub-id pub-id-type="doi">10.3897/imafungus.17.191673</pub-id></mixed-citation></tp:treatment-meta><tp:nomenclature><tp:taxon-name><object-id xmlns:xlink="http://www.w3.org/1999/xlink" content-type="arpha" xlink:type="simple">41893099-4D82-597D-A133-D9C07D1BF5B2</object-id>
                    		<tp:taxon-name-part taxon-name-part-type="genus" reg="Cladosporium">Cladosporium</tp:taxon-name-part> <tp:taxon-name-part taxon-name-part-type="species" reg="carsi">carsi</tp:taxon-name-part>
                    	
                    		<object-id xmlns:xlink="http://www.w3.org/1999/xlink" content-type="mycobank" xlink:type="simple">860817</object-id>
                    	</tp:taxon-name><tp:taxon-authority>J.F.S.A. Prazeres, P.H. Félix-Oliveira, E.O. Fonseca, Souza-Motta &amp; J.D.P. Bezerra</tp:taxon-authority><tp:taxon-status xmlns:xlink="http://www.w3.org/1999/xlink" xlink:type="simple">sp. nov.</tp:taxon-status><xref ref-type="fig" rid="F10">Fig. 10</xref></tp:nomenclature><tp:treatment-sec sec-type="Etymology"><title>Etymology.</title><p>The epithet is based on “carsus”, the original Latin designation from which “karst” is derived.</p></tp:treatment-sec><tp:treatment-sec sec-type="Typification"><title>Typification.</title><p>BRAZIL • Goiás state, Mambaí municipality, Gruna da Tarimba cave, <named-content xmlns:xlink="http://www.w3.org/1999/xlink" content-type="dwc:verbatimCoordinates" xlink:type="simple">14°24'43"S, 46°10'30"W</named-content>, isol. from air, May 2023, coll. J.F.S.A. Prazeres, J.D.P. Bezerra &amp; E.O. Fonseca, isol. E.O. Fonseca [<bold>holotype</bold><abbrev xmlns:xlink="http://www.w3.org/1999/xlink" xlink:title="University Recife Mycology" xlink:type="simple">URM</abbrev> 9208HT (preserved in metabolically inactive state), UFG 39349 (microscopic slide ex-holotype), culture ex-type <abbrev xmlns:xlink="http://www.w3.org/1999/xlink" xlink:title="University Recife Mycology" xlink:type="simple">URM</abbrev> 9208 = <abbrev xmlns:xlink="http://www.w3.org/1999/xlink" content-type="institution" xlink:title="Coleção de Culturas de Fungos da Universidade Federal de Goiás" xlink:type="simple">FCCUFG</abbrev> 73].</p><fig id="F10" position="float" orientation="portrait"><object-id xmlns:xlink="http://www.w3.org/1999/xlink" content-type="doi" xlink:type="simple">10.3897/imafungus.17.191673.figure10</object-id><object-id xmlns:xlink="http://www.w3.org/1999/xlink" content-type="arpha" xlink:type="simple">6C44A5B9-74CE-5725-84C3-7A2AD36EB1C2</object-id><label>Figure 10.</label><caption><p><italic><tp:taxon-name><tp:taxon-name-part taxon-name-part-type="genus" reg="Cladosporium">Cladosporium</tp:taxon-name-part> <tp:taxon-name-part taxon-name-part-type="species" reg="carsi">carsi</tp:taxon-name-part></tp:taxon-name></italic> (<abbrev xmlns:xlink="http://www.w3.org/1999/xlink" xlink:title="University Recife Mycology" xlink:type="simple">URM</abbrev> 9208, ex-type). <bold>A</bold>. Colonies (from top to bottom) on <abbrev xmlns:xlink="http://www.w3.org/1999/xlink" xlink:title="Synthetic Nutrient-Deficient Agar" xlink:type="simple">SNA</abbrev>, <abbrev xmlns:xlink="http://www.w3.org/1999/xlink" xlink:title="Potato Dextrose Agar" xlink:type="simple">PDA</abbrev>, <abbrev xmlns:xlink="http://www.w3.org/1999/xlink" xlink:title="Malt Extract Agar" xlink:type="simple">MEA</abbrev>, and <abbrev xmlns:xlink="http://www.w3.org/1999/xlink" xlink:title="Oatmeal Agar" xlink:type="simple">OA</abbrev> after 14 days at 25 °C in the dark. <bold>B</bold>. Micronematous conidiophore, ramoconidia, conidiogenous cells, and conidia. <bold>C</bold>. Macronematous conidiophore, ramoconidia, conidiogenous cells, and conidia. <bold>D–F</bold>. Conidiophores, ramoconidia, conidiogenous cells, and conidial chains. <bold>G</bold>. Curved conidiophore, ramoconidia, secondary ramoconidia, conidiogenous cells, and conidia. <bold>H</bold>. Erect conidiophore, ramoconidia, secondary ramoconidia, conidiogenous cells, and conidia. Scale bars: 10 μm.</p></caption><graphic xmlns:xlink="http://www.w3.org/1999/xlink" xlink:href="imafungus-17-e191673-g010.jpg" id="oo_1667887.jpg" position="float" orientation="portrait" xlink:type="simple"><uri content-type="original_file" xlink:type="simple">https://binary.pensoft.net/fig/1667887</uri></graphic></fig></tp:treatment-sec><tp:treatment-sec sec-type="Description"><title>Description.</title><p><bold><italic>Hyphae</italic></bold> superficial and immersed; hyphae septate, branched, subhyaline to dark brown, smooth and thick-walled. <bold><italic>Conidiophores</italic></bold> solitary, micronematous, semimicronematous, and macronematous, arising terminally and laterally from hyphae, erect, cylindrical, non-nodular, geniculate, septate, usually branched, subhyaline, with thickened and refractive wall, 102–304 × 2.5–4 μm. <bold><italic>Conidiogenous cells</italic></bold> integrated, cylindrical or subcylindrical, terminal and intercalary, thickened and somewhat darkened conidiogenous loci, 4–29.5 × 2–4 μm. <bold><italic>Ramoconidia</italic></bold> often formed, aseptate, cylindrical, dark brown, smooth, with protruding hila and truncated base, 8–27 × 2–4 μm. <bold><italic>Secondary ramoconidia</italic></bold> septate, ellipsoidal to subcylindrical, usually attenuated at centre, 8–15 × 2–3.5 μm. <bold><italic>Intercalary conidia</italic></bold> numerous, formed in branched chains, aseptate, subhyaline to pale olivaceous brown, limoniform, ovoid and ellipsoidal, 4–12 × 2–4 μm; <bold><italic>terminal conidia</italic></bold> small, ovoid to ellipsoidal, 2–7 × 1–3 μm.</p></tp:treatment-sec><tp:treatment-sec sec-type="Culture characteristics"><title>Culture characteristics.</title><p>Colonies average diameters (mm) of 29, 53, 41, and 26 on <abbrev xmlns:xlink="http://www.w3.org/1999/xlink" xlink:title="Synthetic Nutrient-Deficient Agar" xlink:type="simple">SNA</abbrev>, <abbrev xmlns:xlink="http://www.w3.org/1999/xlink" xlink:title="Potato Dextrose Agar" xlink:type="simple">PDA</abbrev>, <abbrev xmlns:xlink="http://www.w3.org/1999/xlink" xlink:title="Malt Extract Agar" xlink:type="simple">MEA</abbrev>, and <abbrev xmlns:xlink="http://www.w3.org/1999/xlink" xlink:title="Oatmeal Agar" xlink:type="simple">OA</abbrev>, respectively. On <abbrev xmlns:xlink="http://www.w3.org/1999/xlink" xlink:title="Synthetic Nutrient-Deficient Agar" xlink:type="simple">SNA</abbrev>, greenish olivaceous, with a lighter, well-defined edge, reverse olivaceous black, aerial mycelium, smooth, compact at the centre, without prominent exudates. On <abbrev xmlns:xlink="http://www.w3.org/1999/xlink" xlink:title="Potato Dextrose Agar" xlink:type="simple">PDA</abbrev>, greenish olivaceous, velvety texture, distinct radial furrowing pattern, reverse olivaceous black, aerial mycelium, velvety, with elevations forming sectors, furrowed, without prominent exudates. On <abbrev xmlns:xlink="http://www.w3.org/1999/xlink" xlink:title="Malt Extract Agar" xlink:type="simple">MEA</abbrev>, olivaceous grey, with pronounced radial grooves, slightly lighter outer ring, reverse olivaceous black, aerial mycelium, velvety, furrowed, without exudate. On <abbrev xmlns:xlink="http://www.w3.org/1999/xlink" xlink:title="Oatmeal Agar" xlink:type="simple">OA</abbrev>, olivaceous grey, smooth texture, faint central ring, subtle radial pattern, reverse olivaceous black, aerial mycelium, smooth, without prominent exudates. Colonies average diameters (mm) of 42, 43, and 38 on <abbrev xmlns:xlink="http://www.w3.org/1999/xlink" xlink:title="Czapek Yeast Extract Agar" xlink:type="simple">CYA</abbrev>, <abbrev xmlns:xlink="http://www.w3.org/1999/xlink" xlink:title="Dichloran 18% Glycerol Agar" xlink:type="simple">DG18</abbrev>, and <abbrev xmlns:xlink="http://www.w3.org/1999/xlink" xlink:title="Malt Yeast 40% Glucose Agar" xlink:type="simple">MY40G</abbrev>, respectively. Colony growth on <abbrev xmlns:xlink="http://www.w3.org/1999/xlink" xlink:title="Potato Dextrose Agar" xlink:type="simple">PDA</abbrev> was observed at 30 °C, and no growth was observed at 36 °C.</p></tp:treatment-sec><tp:treatment-sec sec-type="Additional material examined"><title>Additional material examined.</title><p>BRAZIL • Goiás state, Mambaí municipality, Gruna da Tarimba cave, isol. from air, May 2023, coll. J.F.S.A. Prazeres, J.D.P. Bezerra &amp; E.O. Fonseca, isol. E.O. Fonseca, isolate <abbrev xmlns:xlink="http://www.w3.org/1999/xlink" content-type="institution" xlink:title="Coleção de Culturas de Fungos da Universidade Federal de Goiás" xlink:type="simple">FCCUFG</abbrev> 146.</p></tp:treatment-sec><tp:treatment-sec sec-type="Notes"><title>Notes.</title><p><italic><tp:taxon-name><tp:taxon-name-part taxon-name-part-type="genus" reg="Cladosporium">Cladosporium</tp:taxon-name-part> <tp:taxon-name-part taxon-name-part-type="species" reg="carsi">carsi</tp:taxon-name-part></tp:taxon-name></italic> sp. nov. (<italic><tp:taxon-name><tp:taxon-name-part taxon-name-part-type="genus" reg="Cladosporium">C.</tp:taxon-name-part> <tp:taxon-name-part taxon-name-part-type="species" reg="cladosporioides">cladosporioides</tp:taxon-name-part></tp:taxon-name></italic><abbrev xmlns:xlink="http://www.w3.org/1999/xlink" xlink:title="species complex" xlink:type="simple">SC</abbrev>) is morphologically (Table <xref ref-type="table" rid="T3">3</xref>) and phylogenetically (Figs <xref ref-type="fig" rid="F3">3</xref>, <xref ref-type="fig" rid="F9">9</xref>) related to <italic><tp:taxon-name><tp:taxon-name-part taxon-name-part-type="genus" reg="Cladosporium">C.</tp:taxon-name-part> <tp:taxon-name-part taxon-name-part-type="species" reg="proteacearum">proteacearum</tp:taxon-name-part></tp:taxon-name></italic>. <italic><tp:taxon-name><tp:taxon-name-part taxon-name-part-type="genus" reg="Cladosporium">Cladosporium</tp:taxon-name-part> <tp:taxon-name-part taxon-name-part-type="species" reg="carsi">carsi</tp:taxon-name-part></tp:taxon-name></italic> differs morphologically from <italic><tp:taxon-name><tp:taxon-name-part taxon-name-part-type="genus" reg="Cladosporium">C.</tp:taxon-name-part> <tp:taxon-name-part taxon-name-part-type="species" reg="proteacearum">proteacearum</tp:taxon-name-part></tp:taxon-name></italic>, a species isolated from flower blight of <italic><tp:taxon-name><tp:taxon-name-part taxon-name-part-type="genus" reg="Macadamia">Macadamia</tp:taxon-name-part> <tp:taxon-name-part taxon-name-part-type="species" reg="integrifolia">integrifolia</tp:taxon-name-part></tp:taxon-name></italic> in Australia (<xref ref-type="bibr" rid="B61">Prasannath et al. 2021</xref>), by having slightly smaller conidiophores (150–500 × 2.5–4 µm in <italic><tp:taxon-name><tp:taxon-name-part taxon-name-part-type="genus" reg="Cladosporium">C.</tp:taxon-name-part> <tp:taxon-name-part taxon-name-part-type="species" reg="proteacearum">proteacearum</tp:taxon-name-part></tp:taxon-name></italic>) that are erect, multiseptate, and have a subcylindrical and flexuous appearance. The primary ramoconidia are larger (12–48 × 3–5 µm) than those of <italic><tp:taxon-name><tp:taxon-name-part taxon-name-part-type="genus" reg="Cladosporium">C.</tp:taxon-name-part> <tp:taxon-name-part taxon-name-part-type="species" reg="carsi">carsi</tp:taxon-name-part></tp:taxon-name></italic> (8–27 × 2–4 µm). The intercalary conidia of <italic><tp:taxon-name><tp:taxon-name-part taxon-name-part-type="genus" reg="Cladosporium">C.</tp:taxon-name-part> <tp:taxon-name-part taxon-name-part-type="species" reg="proteacearum">proteacearum</tp:taxon-name-part></tp:taxon-name></italic> are smaller (4–5 × 2–3 µm) than those of <italic><tp:taxon-name><tp:taxon-name-part taxon-name-part-type="genus" reg="Cladosporium">C.</tp:taxon-name-part> <tp:taxon-name-part taxon-name-part-type="species" reg="carsi">carsi</tp:taxon-name-part></tp:taxon-name></italic> (4–12 × 2–4 µm) and have a different form. The closest phylogenetic species, <italic><tp:taxon-name><tp:taxon-name-part taxon-name-part-type="genus" reg="Cladosporium">C.</tp:taxon-name-part> <tp:taxon-name-part taxon-name-part-type="species" reg="proteacearum">proteacearum</tp:taxon-name-part></tp:taxon-name></italic> (BRIP 72301a), differs from <italic><tp:taxon-name><tp:taxon-name-part taxon-name-part-type="genus" reg="Cladosporium">C.</tp:taxon-name-part> <tp:taxon-name-part taxon-name-part-type="species" reg="carsi">carsi</tp:taxon-name-part></tp:taxon-name></italic> (<abbrev xmlns:xlink="http://www.w3.org/1999/xlink" xlink:title="University Recife Mycology" xlink:type="simple">URM</abbrev> 9208) by 3 bp in the <italic><abbrev xmlns:xlink="http://www.w3.org/1999/xlink" xlink:title="actin" xlink:type="simple">ACT</abbrev></italic> sequence and 9 bp in the <italic><abbrev xmlns:xlink="http://www.w3.org/1999/xlink" xlink:title="translation elongation factor 1-alpha" xlink:type="simple">TEF1-α</abbrev></italic> sequence; the <abbrev xmlns:xlink="http://www.w3.org/1999/xlink" xlink:title="internal transcribed spacer regions" xlink:type="simple">ITS</abbrev> sequence has no base pair difference. <italic><abbrev xmlns:xlink="http://www.w3.org/1999/xlink" xlink:title="RNA polymerase II" xlink:type="simple">RPB2</abbrev></italic> and <italic><abbrev xmlns:xlink="http://www.w3.org/1999/xlink" xlink:title="partial β-tubulin" xlink:type="simple">TUB</abbrev></italic> sequences were not obtained from <italic><tp:taxon-name><tp:taxon-name-part taxon-name-part-type="genus" reg="Cladosporium">C.</tp:taxon-name-part> <tp:taxon-name-part taxon-name-part-type="species" reg="proteacearum">proteacearum</tp:taxon-name-part></tp:taxon-name></italic> (BRIP 72301a) to compare with <italic><tp:taxon-name><tp:taxon-name-part taxon-name-part-type="genus" reg="Cladosporium">C.</tp:taxon-name-part> <tp:taxon-name-part taxon-name-part-type="species" reg="carsi">carsi</tp:taxon-name-part></tp:taxon-name></italic> (<abbrev xmlns:xlink="http://www.w3.org/1999/xlink" xlink:title="University Recife Mycology" xlink:type="simple">URM</abbrev> 9208), but the difference in bp of <italic><tp:taxon-name><tp:taxon-name-part taxon-name-part-type="genus" reg="Cladosporium">C.</tp:taxon-name-part> <tp:taxon-name-part taxon-name-part-type="species" reg="carsi">carsi</tp:taxon-name-part></tp:taxon-name></italic> is similar to that reported for the other analysed species. Additionally, the <abbrev xmlns:xlink="http://www.w3.org/1999/xlink" xlink:title="pairwise homoplasy index" xlink:type="simple">PHI</abbrev> test did not reveal evidence of genetic recombination (Fig. <xref ref-type="fig" rid="F6">6A</xref>). These isolates were found at a sampling point inside the cave.</p></tp:treatment-sec><tp:treatment-sec><!--Section generated to contain objects referenced in tp:taxon-treatment.--><table-wrap id="T3" position="float" orientation="portrait"><label>Table 3.</label><caption><p>Main morphological features of <italic><tp:taxon-name><tp:taxon-name-part taxon-name-part-type="genus" reg="Cladosporium">Cladosporium</tp:taxon-name-part></tp:taxon-name></italic> species treated (synonyms and new) in this study. Measurements are in μm.</p></caption><table><tbody><tr><th rowspan="1" colspan="1">Groups</th><th rowspan="1" colspan="1">Species</th><th rowspan="1" colspan="1">Conidiophores</th><th rowspan="1" colspan="1">Conidiogenous cells</th><th rowspan="1" colspan="1">Ramoconidia</th><th rowspan="1" colspan="1">Secondary ramoconidia</th><th rowspan="1" colspan="1">Intercalary conidia</th><th rowspan="1" colspan="1">Terminal conidia</th><th rowspan="1" colspan="1">References</th></tr><tr><td rowspan="3" colspan="1">Group 1</td><td rowspan="1" colspan="1">
                      <italic>
                        <tp:taxon-name><tp:taxon-name-part taxon-name-part-type="genus" reg="Cladosporium">C.</tp:taxon-name-part> <tp:taxon-name-part taxon-name-part-type="species" reg="bambusicola">bambusicola</tp:taxon-name-part></tp:taxon-name>
                      </italic>
                    </td><td rowspan="1" colspan="1">23.96–178.99 × 2.40–6.17</td><td rowspan="1" colspan="1">9.13–47.04 × 1.58–4.19</td><td rowspan="1" colspan="1">33.90–39.71 × 4.34–5.80</td><td rowspan="1" colspan="1">6.28–26.25 × 2.06–5.51</td><td rowspan="1" colspan="1">4.16–10.79 × 2.66–5.27</td><td rowspan="1" colspan="1">-</td><td rowspan="1" colspan="1">
                      <xref ref-type="bibr" rid="B17">Costa et al. 2022</xref>
                    </td></tr><tr><td rowspan="1" colspan="1">
                      <italic>
                        <tp:taxon-name><tp:taxon-name-part taxon-name-part-type="genus" reg="Cladosporium">C.</tp:taxon-name-part> <tp:taxon-name-part taxon-name-part-type="species" reg="ribis">ribis</tp:taxon-name-part></tp:taxon-name>
                      </italic>
                    </td><td rowspan="1" colspan="1">8.0–103.5 × 2.0–4.0</td><td rowspan="1" colspan="1">-</td><td rowspan="1" colspan="1">-</td><td rowspan="1" colspan="1">4.0–8.5 × 2.0–3.5</td><td rowspan="1" colspan="1">2.5–4.5 × 2.0–3.0</td><td rowspan="1" colspan="1">-</td><td rowspan="1" colspan="1">
                      <xref ref-type="bibr" rid="B84">Yang et al. 2023</xref>
                    </td></tr><tr><td rowspan="1" colspan="1">
                      <italic>
                        <tp:taxon-name><tp:taxon-name-part taxon-name-part-type="genus" reg="Cladosporium">C.</tp:taxon-name-part> <tp:taxon-name-part taxon-name-part-type="species" reg="speluncae">speluncae</tp:taxon-name-part></tp:taxon-name>
                      </italic>
                    </td><td rowspan="1" colspan="1">16.4–394 × 1.6–4.6</td><td rowspan="1" colspan="1">5–29.6 × 1.8–4</td><td rowspan="1" colspan="1">6–27 × 1.5–4</td><td rowspan="1" colspan="1">7–15.5 × 3–4.5</td><td rowspan="1" colspan="1">3.6–9 × 2–4.6</td><td rowspan="1" colspan="1">-</td><td rowspan="1" colspan="1">
                      <xref ref-type="bibr" rid="B22">Dutra et al. 2023</xref>
                    </td></tr><tr><td rowspan="2" colspan="1">Group 2</td><td rowspan="1" colspan="1">
                      <italic>
                        <tp:taxon-name><tp:taxon-name-part taxon-name-part-type="genus" reg="Cladosporium">C.</tp:taxon-name-part> <tp:taxon-name-part taxon-name-part-type="species" reg="brigadeirense">brigadeirense</tp:taxon-name-part></tp:taxon-name>
                      </italic>
                    </td><td rowspan="1" colspan="1">25.07–222.22 × 2.51–4.80</td><td rowspan="1" colspan="1">9.32–25.16 × 1.73–3.65</td><td rowspan="1" colspan="1">-</td><td rowspan="1" colspan="1">4.48–13.52 × 2.21–3.51</td><td rowspan="1" colspan="1">3.02–6.81 × 2.18–3.60</td><td rowspan="1" colspan="1">-</td><td rowspan="1" colspan="1">
                      <xref ref-type="bibr" rid="B17">Costa et al. 2022</xref>
                    </td></tr><tr><td rowspan="1" colspan="1">
                      <italic>
                        <tp:taxon-name><tp:taxon-name-part taxon-name-part-type="genus" reg="Cladosporium">C.</tp:taxon-name-part> <tp:taxon-name-part taxon-name-part-type="species" reg="puris">puris</tp:taxon-name-part></tp:taxon-name>
                      </italic>
                    </td><td rowspan="1" colspan="1">44–225 × 2–3</td><td rowspan="1" colspan="1">7.5–42.5 × 2–3.5</td><td rowspan="1" colspan="1">8–17.5 × 2.5–4</td><td rowspan="1" colspan="1">5–12.5 × 2–3.5</td><td rowspan="1" colspan="1">3.5–6 × 2–3.5</td><td rowspan="1" colspan="1">2.5–4.5 × 2–3</td><td rowspan="1" colspan="1">
                      <xref ref-type="bibr" rid="B26">Freitas et al. 2021</xref>
                    </td></tr><tr><td rowspan="2" colspan="1">Group 3</td><td rowspan="1" colspan="1"><italic><tp:taxon-name><tp:taxon-name-part taxon-name-part-type="genus" reg="Cladosporium">C.</tp:taxon-name-part> <tp:taxon-name-part taxon-name-part-type="species" reg="carsi">carsi</tp:taxon-name-part></tp:taxon-name></italic> sp. nov.</td><td rowspan="1" colspan="1">102–304 × 2.5–4</td><td rowspan="1" colspan="1">4–29 × 2–4</td><td rowspan="1" colspan="1">8–27 × 2–4</td><td rowspan="1" colspan="1">7.5–15 × 2–4</td><td rowspan="1" colspan="1">4.5–12 × 3–5</td><td rowspan="1" colspan="1">2–7 × 1–3</td><td rowspan="1" colspan="1">This study</td></tr><tr><td rowspan="1" colspan="1">
                      <italic>
                        <tp:taxon-name><tp:taxon-name-part taxon-name-part-type="genus" reg="Cladosporium">C.</tp:taxon-name-part> <tp:taxon-name-part taxon-name-part-type="species" reg="proteacearum">proteacearum</tp:taxon-name-part></tp:taxon-name>
                      </italic>
                    </td><td rowspan="1" colspan="1">150–500 × 2.5–4</td><td rowspan="1" colspan="1">-</td><td rowspan="1" colspan="1">12–48 × 3–5</td><td rowspan="1" colspan="1">5–10 × 3–4</td><td rowspan="1" colspan="1">4–5 × 2–3</td><td rowspan="1" colspan="1">4–5 × 2–3</td><td rowspan="1" colspan="1">
                      <xref ref-type="bibr" rid="B61">Prasannath et al. 2021</xref>
                    </td></tr><tr><td rowspan="2" colspan="1">Group 4</td><td rowspan="1" colspan="1"><italic><tp:taxon-name><tp:taxon-name-part taxon-name-part-type="genus" reg="Cladosporium">C.</tp:taxon-name-part> <tp:taxon-name-part taxon-name-part-type="species" reg="lacerdae">lacerdae</tp:taxon-name-part></tp:taxon-name></italic> sp. nov.</td><td rowspan="1" colspan="1">90–250 × 2.5–4</td><td rowspan="1" colspan="1">6–27 × 2–4</td><td rowspan="1" colspan="1">10.5–18.5 × 2–4</td><td rowspan="1" colspan="1">8.5–24 × 2.5–4</td><td rowspan="1" colspan="1">9–14 × 2.5–4</td><td rowspan="1" colspan="1">2–6 × 2–3</td><td rowspan="1" colspan="1">This study</td></tr><tr><td rowspan="1" colspan="1">
                      <italic>
                        <tp:taxon-name><tp:taxon-name-part taxon-name-part-type="genus" reg="Cladosporium">C.</tp:taxon-name-part> <tp:taxon-name-part taxon-name-part-type="species" reg="oxysporum">oxysporum</tp:taxon-name-part></tp:taxon-name>
                      </italic>
                    </td><td rowspan="1" colspan="1">40–720 × 2–4</td><td rowspan="1" colspan="1">14–46 × 0.8–1.5</td><td rowspan="1" colspan="1">-</td><td rowspan="1" colspan="1">7–24 × 2.5–4</td><td rowspan="1" colspan="1">11 × 2.5–3.5</td><td rowspan="1" colspan="1">3–5 × 2–3</td><td rowspan="1" colspan="1">
                      <xref ref-type="bibr" rid="B5">Bensch et al. 2012</xref>
                    </td></tr><tr><td rowspan="2" colspan="1">Group 5</td><td rowspan="1" colspan="1">
                      <italic>
                        <tp:taxon-name><tp:taxon-name-part taxon-name-part-type="genus" reg="Corymbia">C.</tp:taxon-name-part> <tp:taxon-name-part taxon-name-part-type="species" reg="angustisporum">angustisporum</tp:taxon-name-part></tp:taxon-name>
                      </italic>
                    </td><td rowspan="1" colspan="1">22–280 × 1.5–4</td><td rowspan="1" colspan="1">10–27 × 1–1.5–2</td><td rowspan="1" colspan="1">18–55 × 2.5–3</td><td rowspan="1" colspan="1">6–26 × 2–3</td><td rowspan="1" colspan="1">4–13 × 1.5–3</td><td rowspan="1" colspan="1">3–6.5 × 1.5–2</td><td rowspan="1" colspan="1">
                      <xref ref-type="bibr" rid="B5">Bensch et al. 2012</xref>
                    </td></tr><tr><td rowspan="1" colspan="1"><italic><tp:taxon-name><tp:taxon-name-part taxon-name-part-type="genus" reg="Cladosporium">C.</tp:taxon-name-part> <tp:taxon-name-part taxon-name-part-type="species" reg="mambaiense">mambaiense</tp:taxon-name-part></tp:taxon-name></italic> sp. nov.</td><td rowspan="1" colspan="1">110–554 × 2.5–4</td><td rowspan="1" colspan="1">7–29 × 3–5</td><td rowspan="1" colspan="1">16.5–25 × 2–5</td><td rowspan="1" colspan="1">11–30 × 2–3.5</td><td rowspan="1" colspan="1">7–13 × 2.5–4</td><td rowspan="1" colspan="1">3–5 × 1–3</td><td rowspan="1" colspan="1">This study</td></tr><tr><td rowspan="3" colspan="1">Group 6</td><td rowspan="1" colspan="1"><italic><tp:taxon-name><tp:taxon-name-part taxon-name-part-type="genus" reg="Cladosporium">C.</tp:taxon-name-part> <tp:taxon-name-part taxon-name-part-type="species" reg="nogueirae">nogueirae</tp:taxon-name-part></tp:taxon-name></italic> sp. nov.</td><td rowspan="1" colspan="1">108–384 × 2.5–4</td><td rowspan="1" colspan="1">5–11 × 1–3</td><td rowspan="1" colspan="1">11–22 × 2–5</td><td rowspan="1" colspan="1">5.5–12 × 1–3</td><td rowspan="1" colspan="1">6–8 × 2–6</td><td rowspan="1" colspan="1">4–7 × 1–3</td><td rowspan="1" colspan="1">This study</td></tr><tr><td rowspan="1" colspan="1"><italic><tp:taxon-name><tp:taxon-name-part taxon-name-part-type="genus" reg="Cladosporium">C.</tp:taxon-name-part> <tp:taxon-name-part taxon-name-part-type="species" reg="propiciense">propiciense</tp:taxon-name-part></tp:taxon-name></italic> sp. nov.</td><td rowspan="1" colspan="1">90–420 × 2.5–3.5</td><td rowspan="1" colspan="1">5–11 × 1–3</td><td rowspan="1" colspan="1">10–27 × 2–5</td><td rowspan="1" colspan="1">4–16 × 1–3</td><td rowspan="1" colspan="1">6–9 × 2–6</td><td rowspan="1" colspan="1">4–7 × 1–3</td><td rowspan="1" colspan="1">This study</td></tr><tr><td rowspan="1" colspan="1">
                      <italic>
                        <tp:taxon-name><tp:taxon-name-part taxon-name-part-type="genus" reg="Coffea">C.</tp:taxon-name-part> <tp:taxon-name-part taxon-name-part-type="species" reg="rugulovarians">rugulovarians</tp:taxon-name-part></tp:taxon-name>
                      </italic>
                    </td><td rowspan="1" colspan="1">475 × 3.5–5</td><td rowspan="1" colspan="1">60 × 1–1.5</td><td rowspan="1" colspan="1">20–55 × 3–4.5</td><td rowspan="1" colspan="1">(9–)11–24(–30) × (2–)2.5–5.5</td><td rowspan="1" colspan="1">5–8.5(–10) × 3.5–5(–6)</td><td rowspan="1" colspan="1">3–6.5 × 3–5</td><td rowspan="1" colspan="1">
                      <xref ref-type="bibr" rid="B6">Bensch et al. 2015</xref>
                    </td></tr><tr><td rowspan="2" colspan="1">Group 7</td><td rowspan="1" colspan="1">
                      <italic>
                        <tp:taxon-name><tp:taxon-name-part taxon-name-part-type="genus" reg="Cladosporium">C.</tp:taxon-name-part> <tp:taxon-name-part taxon-name-part-type="species" reg="sphaerospermum">sphaerospermum</tp:taxon-name-part></tp:taxon-name>
                      </italic>
                    </td><td rowspan="1" colspan="1">10–300(–500) × 2–5</td><td rowspan="1" colspan="1">10–30 × 1–1.5(–2)</td><td rowspan="1" colspan="1">12–35 × 3–5</td><td rowspan="1" colspan="1">-</td><td rowspan="1" colspan="1">4–10 × 3–5</td><td rowspan="1" colspan="1">2–5 × 2–4</td><td rowspan="1" colspan="1">
                      <xref ref-type="bibr" rid="B5">Bensch et al. 2012</xref>
                    </td></tr><tr><td rowspan="1" colspan="1">
                      <italic>
                        <tp:taxon-name><tp:taxon-name-part taxon-name-part-type="genus" reg="Cladosporium">C.</tp:taxon-name-part> <tp:taxon-name-part taxon-name-part-type="species" reg="marinisedimentum">marinisedimentum</tp:taxon-name-part></tp:taxon-name>
                      </italic>
                    </td><td rowspan="1" colspan="1">220 × 1.5–3.7</td><td rowspan="1" colspan="1">16.2–41.5 × 2–3.2</td><td rowspan="1" colspan="1">9.2–31.8 × 1.7–3.3</td><td rowspan="1" colspan="1">7.8–31.6 × 2.1–3.4</td><td rowspan="1" colspan="1">3.2–9.1 × 2.1–3.6</td><td rowspan="1" colspan="1">2.6–4.6 × 2.1–3.2</td><td rowspan="1" colspan="1">
                      <xref ref-type="bibr" rid="B41">Lee et al. 2023</xref>
                    </td></tr><tr><td rowspan="3" colspan="1">Group 8</td><td rowspan="1" colspan="1">
                      <italic>
                        <tp:taxon-name><tp:taxon-name-part taxon-name-part-type="genus" reg="Cladosporium">C.</tp:taxon-name-part> <tp:taxon-name-part taxon-name-part-type="species" reg="aciculare">aciculare</tp:taxon-name-part></tp:taxon-name>
                      </italic>
                    </td><td rowspan="1" colspan="1">28–250 × 3–4</td><td rowspan="1" colspan="1">15–40 × 2–5</td><td rowspan="1" colspan="1">22–40 × 2–2.5</td><td rowspan="1" colspan="1">5–23 × 2–3</td><td rowspan="1" colspan="1">4–10 × 2–2.5</td><td rowspan="1" colspan="1">3–4 × 1.5–2</td><td rowspan="1" colspan="1">
                      <xref ref-type="bibr" rid="B6">Bensch et al. 2015</xref>
                    </td></tr><tr><td rowspan="1" colspan="1">
                      <italic>
                        <tp:taxon-name><tp:taxon-name-part taxon-name-part-type="genus" reg="Cladosporium">C.</tp:taxon-name-part> <tp:taxon-name-part taxon-name-part-type="species" reg="fusiforme">fusiforme</tp:taxon-name-part></tp:taxon-name>
                      </italic>
                    </td><td rowspan="1" colspan="1">10–100 × 2–4</td><td rowspan="1" colspan="1">-</td><td rowspan="1" colspan="1">-</td><td rowspan="1" colspan="1">5–23 × 2–3</td><td rowspan="1" colspan="1">2.5–6.5 × 2–3</td><td rowspan="1" colspan="1">-</td><td rowspan="1" colspan="1">
                      <xref ref-type="bibr" rid="B85">Zalar et al. 2007</xref>
                    </td></tr><tr><td rowspan="1" colspan="1"><italic><tp:taxon-name><tp:taxon-name-part taxon-name-part-type="genus" reg="Cladosporium">C.</tp:taxon-name-part> <tp:taxon-name-part taxon-name-part-type="species" reg="mesquitapaivae">mesquitapaivae</tp:taxon-name-part></tp:taxon-name></italic> sp. nov.</td><td rowspan="1" colspan="1">27–90 × 2–3</td><td rowspan="1" colspan="1">4–7 × 1–3</td><td rowspan="1" colspan="1">11–12.5 × 2–3.5</td><td rowspan="1" colspan="1">5–8 × 2–3.5</td><td rowspan="1" colspan="1">3–7 × 2–3</td><td rowspan="1" colspan="1">2–3 × 1.5</td><td rowspan="1" colspan="1">This study</td></tr></tbody></table></table-wrap><fig id="F3" position="float" orientation="portrait"><object-id xmlns:xlink="http://www.w3.org/1999/xlink" content-type="doi" xlink:type="simple">10.3897/imafungus.17.191673.figure3</object-id><object-id xmlns:xlink="http://www.w3.org/1999/xlink" content-type="arpha" xlink:type="simple">5EDDB626-6BCE-59D5-805B-6BD8208E6A58</object-id><label>Figure 3.</label><caption><p>Maximum likelihood tree of the <italic><tp:taxon-name><tp:taxon-name-part taxon-name-part-type="genus" reg="Cladosporium">Cladosporium</tp:taxon-name-part> <tp:taxon-name-part taxon-name-part-type="species" reg="cladosporioides">cladosporioides</tp:taxon-name-part></tp:taxon-name></italic> complex based on a combined matrix of <italic><abbrev xmlns:xlink="http://www.w3.org/1999/xlink" xlink:title="actin" xlink:type="simple">ACT</abbrev></italic>, <abbrev xmlns:xlink="http://www.w3.org/1999/xlink" xlink:title="internal transcribed spacer regions" xlink:type="simple">ITS</abbrev>, and <italic><abbrev xmlns:xlink="http://www.w3.org/1999/xlink" xlink:title="translation elongation factor 1-alpha" xlink:type="simple">TEF1-α</abbrev></italic> sequences. The species obtained in this study are highlighted in bold. Ex-type strains = <sup>T</sup>. IQ-TREE-<abbrev xmlns:xlink="http://www.w3.org/1999/xlink" xlink:title="bootstrap support" xlink:type="simple">BS</abbrev> values ≥ 70%, RAxML-<abbrev xmlns:xlink="http://www.w3.org/1999/xlink" xlink:title="bootstrap support" xlink:type="simple">BS</abbrev> ≥ 70%, and <abbrev xmlns:xlink="http://www.w3.org/1999/xlink" xlink:title="BI posterior probability" xlink:type="simple">BPP</abbrev> ≥ 0.95 are included next to the nodes. The tree was rooted with <italic><tp:taxon-name><tp:taxon-name-part taxon-name-part-type="genus" reg="Cladosporium">Cladosporium</tp:taxon-name-part> <tp:taxon-name-part taxon-name-part-type="species" reg="herbarum">herbarum</tp:taxon-name-part></tp:taxon-name></italic> (CBS 121621 and CBS 300.49).</p></caption><graphic xmlns:xlink="http://www.w3.org/1999/xlink" xlink:href="imafungus-17-e191673-g003.jpg" id="oo_1667880.jpg" position="float" orientation="portrait" xlink:type="simple"><uri content-type="original_file" xlink:type="simple">https://binary.pensoft.net/fig/1667880</uri></graphic></fig><fig id="F9" position="float" orientation="portrait"><object-id xmlns:xlink="http://www.w3.org/1999/xlink" content-type="doi" xlink:type="simple">10.3897/imafungus.17.191673.figure9</object-id><object-id xmlns:xlink="http://www.w3.org/1999/xlink" content-type="arpha" xlink:type="simple">BC90A25E-4062-52E9-A39A-01F6600AC569</object-id><label>Figure 9.</label><caption><p>Maximum likelihood tree of the <italic><tp:taxon-name><tp:taxon-name-part taxon-name-part-type="genus" reg="Cladosporium">Cladosporium</tp:taxon-name-part> <tp:taxon-name-part taxon-name-part-type="species" reg="cladosporioides">cladosporioides</tp:taxon-name-part></tp:taxon-name></italic> and <italic><tp:taxon-name><tp:taxon-name-part taxon-name-part-type="genus" reg="Cladosporium">C.</tp:taxon-name-part> <tp:taxon-name-part taxon-name-part-type="species" reg="sphaerospermum">sphaerospermum</tp:taxon-name-part></tp:taxon-name></italic> complexes based on a combined matrix of <italic><abbrev xmlns:xlink="http://www.w3.org/1999/xlink" xlink:title="actin" xlink:type="simple">ACT</abbrev></italic>, <abbrev xmlns:xlink="http://www.w3.org/1999/xlink" xlink:title="internal transcribed spacer regions" xlink:type="simple">ITS</abbrev>, <italic><abbrev xmlns:xlink="http://www.w3.org/1999/xlink" xlink:title="RNA polymerase II" xlink:type="simple">RPB2</abbrev></italic>, <italic><abbrev xmlns:xlink="http://www.w3.org/1999/xlink" xlink:title="translation elongation factor 1-alpha" xlink:type="simple">TEF1-α</abbrev></italic>, and <italic><abbrev xmlns:xlink="http://www.w3.org/1999/xlink" xlink:title="partial β-tubulin" xlink:type="simple">TUB</abbrev></italic> sequences. The species obtained in this study are highlighted in bold. Ex-type strains = <sup>T</sup>. IQ-TREE-<abbrev xmlns:xlink="http://www.w3.org/1999/xlink" xlink:title="bootstrap support" xlink:type="simple">BS</abbrev> values ≥ 70%, RAxML-<abbrev xmlns:xlink="http://www.w3.org/1999/xlink" xlink:title="bootstrap support" xlink:type="simple">BS</abbrev> ≥ 70%, and <abbrev xmlns:xlink="http://www.w3.org/1999/xlink" xlink:title="BI posterior probability" xlink:type="simple">BPP</abbrev> ≥ 0.95 are included next to the nodes. The tree was rooted with <italic><tp:taxon-name><tp:taxon-name-part taxon-name-part-type="genus" reg="Cercospora">Cercospora</tp:taxon-name-part> <tp:taxon-name-part taxon-name-part-type="species" reg="beticola">beticola</tp:taxon-name-part></tp:taxon-name></italic> (CBS 116456).</p></caption><graphic xmlns:xlink="http://www.w3.org/1999/xlink" xlink:href="imafungus-17-e191673-g009.jpg" id="oo_1667886.jpg" position="float" orientation="portrait" xlink:type="simple"><uri content-type="original_file" xlink:type="simple">https://binary.pensoft.net/fig/1667886</uri></graphic></fig><fig id="F6" position="float" orientation="portrait"><object-id xmlns:xlink="http://www.w3.org/1999/xlink" content-type="doi" xlink:type="simple">10.3897/imafungus.17.191673.figure6</object-id><object-id xmlns:xlink="http://www.w3.org/1999/xlink" content-type="arpha" xlink:type="simple">696E6CD7-1D78-50BC-B4DB-367016072896</object-id><label>Figure 6.</label><caption><p>NeighborNet phylogenetic networks of phylogenetic Groups 3, 4, and 5 of species of the <italic><tp:taxon-name><tp:taxon-name-part taxon-name-part-type="genus" reg="Cladosporium">C.</tp:taxon-name-part> <tp:taxon-name-part taxon-name-part-type="species" reg="cladosporioides">cladosporioides</tp:taxon-name-part></tp:taxon-name></italic><abbrev xmlns:xlink="http://www.w3.org/1999/xlink" xlink:title="species complex" xlink:type="simple">SC</abbrev> based on the LogDet transformation for a combined dataset of three loci (<italic><abbrev xmlns:xlink="http://www.w3.org/1999/xlink" xlink:title="actin" xlink:type="simple">ACT</abbrev></italic>, <abbrev xmlns:xlink="http://www.w3.org/1999/xlink" xlink:title="internal transcribed spacer regions" xlink:type="simple">ITS</abbrev>, and <italic><abbrev xmlns:xlink="http://www.w3.org/1999/xlink" xlink:title="translation elongation factor 1-alpha" xlink:type="simple">TEF1-α</abbrev></italic>). <bold>A–C</bold>. The results of the <abbrev xmlns:xlink="http://www.w3.org/1999/xlink" xlink:title="pairwise homoplasy index" xlink:type="simple">PHI</abbrev> test are presented next to each set of species tested, and if the <italic>p</italic>-value is &lt; 0.05, there is recombination. Strains with type status are indicated with a “T”.</p></caption><graphic xmlns:xlink="http://www.w3.org/1999/xlink" xlink:href="imafungus-17-e191673-g006.jpg" id="oo_1667883.jpg" position="float" orientation="portrait" xlink:type="simple"><uri content-type="original_file" xlink:type="simple">https://binary.pensoft.net/fig/1667883</uri></graphic></fig></tp:treatment-sec><ref-list><ref id="B17"><mixed-citation xmlns:xlink="http://www.w3.org/1999/xlink" xlink:type="simple">Costa PP, Rosado AWC, Pereira OL (2022) Six new species of <italic><tp:taxon-name><tp:taxon-name-part taxon-name-part-type="genus">Cladosporium</tp:taxon-name-part></tp:taxon-name></italic> associated with decayed leaves of native bamboo (<italic><tp:taxon-name><tp:taxon-name-part taxon-name-part-type="subfamily">Bambusoideae</tp:taxon-name-part></tp:taxon-name></italic>) in a fragment of Brazilian Atlantic Forest. Phytotaxa 560(1): 1–29. <ext-link xlink:href="10.11646/phytotaxa.560.1.1" ext-link-type="doi" xlink:type="simple">https://doi.org/10.11646/phytotaxa.560.1.1</ext-link></mixed-citation></ref><ref id="B84"><mixed-citation xmlns:xlink="http://www.w3.org/1999/xlink" xlink:type="simple">Yang Y, Luo W, Zhang W et al. (2023) <italic><tp:taxon-name><tp:taxon-name-part taxon-name-part-type="genus">Cladosporium</tp:taxon-name-part></tp:taxon-name></italic> species associated with fruit trees in Guizhou Province, China. Journal of Fungi 9(2): 250. <ext-link xlink:href="10.3390/jof9020250" ext-link-type="doi" xlink:type="simple">https://doi.org/10.3390/jof9020250</ext-link></mixed-citation></ref><ref id="B22"><mixed-citation xmlns:xlink="http://www.w3.org/1999/xlink" xlink:type="simple">Dutra YLG, Rosado AWC, Condé TO et al. (2023) Two new <italic><tp:taxon-name><tp:taxon-name-part taxon-name-part-type="genus">Cladosporium</tp:taxon-name-part></tp:taxon-name></italic> species from a quartzite cave in Brazil. Brazilian Journal of Microbiology 54: 3021–3031. <ext-link xlink:href="10.1007/s42770-023-01156-2" ext-link-type="doi" xlink:type="simple">https://doi.org/10.1007/s42770-023-01156-2</ext-link></mixed-citation></ref><ref id="B26"><mixed-citation xmlns:xlink="http://www.w3.org/1999/xlink" xlink:type="simple">Freitas MLR, Gomes AAM, Rosado AWC et al. (2021) <italic><tp:taxon-name><tp:taxon-name-part taxon-name-part-type="genus">Cladosporium</tp:taxon-name-part></tp:taxon-name></italic> species from submerged decayed leaves in Brazil, including a new species and new records. Phytotaxa 482(3): 223–239. <ext-link xlink:href="10.11646/phytotaxa.482.3.2" ext-link-type="doi" xlink:type="simple">https://doi.org/10.11646/phytotaxa.482.3.2</ext-link></mixed-citation></ref><ref id="B61"><mixed-citation xmlns:xlink="http://www.w3.org/1999/xlink" xlink:type="simple">Prasannath K, Shivas RG, Galea VJ et al. (2021) Novel <italic><tp:taxon-name><tp:taxon-name-part taxon-name-part-type="genus">Botrytis</tp:taxon-name-part></tp:taxon-name></italic> and <italic><tp:taxon-name><tp:taxon-name-part taxon-name-part-type="genus">Cladosporium</tp:taxon-name-part></tp:taxon-name></italic> species associated with flower diseases of <italic><tp:taxon-name><tp:taxon-name-part taxon-name-part-type="genus">Macadamia</tp:taxon-name-part></tp:taxon-name></italic> in Australia. Journal of Fungi 7(11): 898. <ext-link xlink:href="10.3390/jof7110898" ext-link-type="doi" xlink:type="simple">https://doi.org/10.3390/jof7110898</ext-link></mixed-citation></ref><ref id="B5"><mixed-citation xmlns:xlink="http://www.w3.org/1999/xlink" xlink:type="simple">Bensch K, Braun U, Groenewald JZ et al. (2012) The genus <italic><tp:taxon-name><tp:taxon-name-part taxon-name-part-type="genus">Cladosporium</tp:taxon-name-part></tp:taxon-name></italic>. Studies in Mycology 72(1): 1–401. <ext-link xlink:href="10.3114/sim0003" ext-link-type="doi" xlink:type="simple">https://doi.org/10.3114/sim0003</ext-link></mixed-citation></ref><ref id="B6"><mixed-citation xmlns:xlink="http://www.w3.org/1999/xlink" xlink:type="simple">Bensch K, Groenewald JZ, Braun U et al. (2015) Common but different: The expanding realm of <italic><tp:taxon-name><tp:taxon-name-part taxon-name-part-type="genus">Cladosporium</tp:taxon-name-part></tp:taxon-name></italic>. Studies in Mycology 82: 23–74. <ext-link xlink:href="10.1016/j.simyco.2015.10.001" ext-link-type="doi" xlink:type="simple">https://doi.org/10.1016/j.simyco.2015.10.001</ext-link></mixed-citation></ref><ref id="B41"><mixed-citation xmlns:xlink="http://www.w3.org/1999/xlink" xlink:type="simple">Lee WJ, Kim JS, Seo CW et al. (2023) Diversity of <italic><tp:taxon-name><tp:taxon-name-part taxon-name-part-type="genus">Cladosporium</tp:taxon-name-part></tp:taxon-name></italic> (<italic><tp:taxon-name><tp:taxon-name-part taxon-name-part-type="order">Cladosporiales</tp:taxon-name-part></tp:taxon-name></italic>, <italic><tp:taxon-name><tp:taxon-name-part taxon-name-part-type="family">Cladosporiaceae</tp:taxon-name-part></tp:taxon-name></italic>) species in marine environments and report on five new species. MycoKeys 98: 87–111. <ext-link xlink:href="10.3897/mycokeys.98.101918" ext-link-type="doi" xlink:type="simple">https://doi.org/10.3897/mycokeys.98.101918</ext-link></mixed-citation></ref><ref id="B85"><mixed-citation xmlns:xlink="http://www.w3.org/1999/xlink" xlink:type="simple">Zalar P, de Hoog GS, Schroers HJ et al. (2007) Phylogeny and ecology of the ubiquitous saprobe <italic><tp:taxon-name><tp:taxon-name-part taxon-name-part-type="genus">Cladosporium</tp:taxon-name-part> <tp:taxon-name-part taxon-name-part-type="species">sphaerospermum</tp:taxon-name-part></tp:taxon-name></italic>, with descriptions of seven new species from hypersaline environments. Studies in Mycology 58(1): 157–183. <ext-link xlink:href="10.3114/sim.2007.58.06" ext-link-type="doi" xlink:type="simple">https://doi.org/10.3114/sim.2007.58.06</ext-link></mixed-citation></ref></ref-list></tp:taxon-treatment>
