# Supplementary material for: Cladosporium from caves of the Brazilian savannah (Cerrado) and the description of six new species
Source: IMA Fungus. 2026 Jun 3;17:e191673. doi: 10.3897/imafungus.17.191673 (PMC13254554; doi:10.3897/imafungus.17.191673)
Supplement: XML Treatment for Cladosporium macadamiae [file imafungus.17.191673-treatment9.xml]

<!DOCTYPE tp:taxon-treatment
  PUBLIC "-//TaxonX//DTD Taxonomic Treatment Publishing DTD v0 20100105//EN" "tax-treatment-NSO.dtd">
<tp:taxon-treatment xmlns:tp="http://www.plazi.org/taxpub"><tp:treatment-meta><kwd-group><label>Taxon classification</label><kwd>
                <named-content content-type="kingdom">Animalia</named-content>
              </kwd><kwd>
                <named-content content-type="order">Cladosporiales</named-content>
              </kwd><kwd>
                <named-content content-type="family">Cladosporiaceae</named-content>
              </kwd></kwd-group><mixed-citation publication-type="journal"><person-group><name><surname>Félix-Oliveira</surname><given-names>Pedro H.</given-names></name><name><surname>Prazeres</surname><given-names>José F. S. A.</given-names></name><name><surname>Ferro</surname><given-names>Layanne O.</given-names></name><name><surname>Antunes</surname><given-names>Ana C. A.</given-names></name><name><surname>Lima</surname><given-names>Caroline F.</given-names></name><name><surname>Neves</surname><given-names>Dominnyke S. S.</given-names></name><name><surname>Fonseca</surname><given-names>Emily O.</given-names></name><name><surname>Miranda</surname><given-names>Lorena S.</given-names></name><name><surname>Momoli</surname><given-names>Renata S.</given-names></name><name><surname>Souza-Motta</surname><given-names>Cristina M.</given-names></name><name><surname>Bensch</surname><given-names>Konstanze</given-names></name><name><surname>Crous</surname><given-names>Pedro W.</given-names></name><name><surname>Bezerra</surname><given-names>Jadson D. P.</given-names></name></person-group><article-title><italic><tp:taxon-name><tp:taxon-name-part taxon-name-part-type="genus" reg="Cladosporium">Cladosporium</tp:taxon-name-part></tp:taxon-name></italic> from caves of the Brazilian savannah (Cerrado) and the description of six new species</article-title><source>IMA Fungus</source><day>03</day><month>06</month><year>2026</year><volume>17</volume><pub-id pub-id-type="doi">10.3897/imafungus.17.191673</pub-id></mixed-citation></tp:treatment-meta><tp:nomenclature><tp:taxon-name><object-id xmlns:xlink="http://www.w3.org/1999/xlink" content-type="arpha" xlink:type="simple">0282CA3B-3141-5E2E-BC46-5D9AA2C50826</object-id>
                    		<tp:taxon-name-part taxon-name-part-type="genus" reg="Cladosporium">Cladosporium</tp:taxon-name-part> <tp:taxon-name-part taxon-name-part-type="species" reg="macadamiae">macadamiae</tp:taxon-name-part>
                    	</tp:taxon-name><tp:taxon-authority>Prasannath, Akinsanmi &amp; R.G. Shivas, (2021)</tp:taxon-authority></tp:nomenclature><tp:treatment-sec sec-type="Typification"><title>Typification.</title><p>AUSTRALIA • Queensland, Nambour, isol. from flower blight of <italic><tp:taxon-name><tp:taxon-name-part taxon-name-part-type="genus" reg="Macadamia">Macadamia</tp:taxon-name-part> <tp:taxon-name-part taxon-name-part-type="species" reg="integrifolia">integrifolia</tp:taxon-name-part></tp:taxon-name></italic> (<italic><tp:taxon-name><tp:taxon-name-part taxon-name-part-type="family" reg="Proteaceae">Proteaceae</tp:taxon-name-part></tp:taxon-name></italic>), Sep. 2019, O.A. Akinsanmi (holotype BRIP 72269a, includes ex-type culture).</p></tp:treatment-sec><tp:treatment-sec sec-type="Description and illustration"><title>Description and illustration.</title><p>See <xref ref-type="bibr" rid="B61">Prasannath et al. (2021)</xref>.</p></tp:treatment-sec><tp:treatment-sec sec-type="Material examined"><title>Material examined.</title><p>BRAZIL • Goiás state, Mambaí municipality, Lapa do Penhasco cave, isol. from soil, May 2023, coll. J.F.S.A. Prazeres, E.O. Fonseca &amp; J.D.P. Bezerra, isol. J.F.S.A. Prazeres (isolate <abbrev xmlns:xlink="http://www.w3.org/1999/xlink" content-type="institution" xlink:title="Coleção de Culturas de Fungos da Universidade Federal de Goiás" xlink:type="simple">FCCUFG</abbrev> 67), Lapa do Córrego das Dores cave, isol. from air by E.O. Fonseca (isolate <abbrev xmlns:xlink="http://www.w3.org/1999/xlink" content-type="institution" xlink:title="Coleção de Culturas de Fungos da Universidade Federal de Goiás" xlink:type="simple">FCCUFG</abbrev> 116), and Lapa da Cachoeira do Funil cave, isol. from air by E.O. Fonseca (isolate <abbrev xmlns:xlink="http://www.w3.org/1999/xlink" content-type="institution" xlink:title="Coleção de Culturas de Fungos da Universidade Federal de Goiás" xlink:type="simple">FCCUFG</abbrev> 135).</p></tp:treatment-sec><tp:treatment-sec sec-type="Notes"><title>Notes.</title><p><italic><tp:taxon-name><tp:taxon-name-part taxon-name-part-type="genus" reg="Cladosporium">Cladosporium</tp:taxon-name-part> <tp:taxon-name-part taxon-name-part-type="species" reg="macadamiae">macadamiae</tp:taxon-name-part></tp:taxon-name></italic> (<italic><tp:taxon-name><tp:taxon-name-part taxon-name-part-type="genus" reg="Cladosporium">C.</tp:taxon-name-part> <tp:taxon-name-part taxon-name-part-type="species" reg="cladosporioides">cladosporioides</tp:taxon-name-part></tp:taxon-name></italic><abbrev xmlns:xlink="http://www.w3.org/1999/xlink" xlink:title="species complex" xlink:type="simple">SC</abbrev>) was introduced by <xref ref-type="bibr" rid="B61">Prasannath et al. (2021)</xref> from isolates associated with grey and green mould symptoms on macadamia flowers in Australia. In the present study, three isolates obtained from the air and soil of three caves formed a well-supported clade with the ex-type strain of <italic><tp:taxon-name><tp:taxon-name-part taxon-name-part-type="genus" reg="Cladosporium">C.</tp:taxon-name-part> <tp:taxon-name-part taxon-name-part-type="species" reg="macadamiae">macadamiae</tp:taxon-name-part></tp:taxon-name></italic> (Figs <xref ref-type="fig" rid="F3">3</xref>, <xref ref-type="fig" rid="F9">9</xref>), constituting the first report of this species from a Brazilian cave (found at sampling points both inside and outside the caves).</p></tp:treatment-sec><tp:treatment-sec><!--Section generated to contain objects referenced in tp:taxon-treatment.--><fig id="F3" position="float" orientation="portrait"><object-id xmlns:xlink="http://www.w3.org/1999/xlink" content-type="doi" xlink:type="simple">10.3897/imafungus.17.191673.figure3</object-id><object-id xmlns:xlink="http://www.w3.org/1999/xlink" content-type="arpha" xlink:type="simple">5EDDB626-6BCE-59D5-805B-6BD8208E6A58</object-id><label>Figure 3.</label><caption><p>Maximum likelihood tree of the <italic><tp:taxon-name><tp:taxon-name-part taxon-name-part-type="genus" reg="Cladosporium">Cladosporium</tp:taxon-name-part> <tp:taxon-name-part taxon-name-part-type="species" reg="cladosporioides">cladosporioides</tp:taxon-name-part></tp:taxon-name></italic> complex based on a combined matrix of <italic><abbrev xmlns:xlink="http://www.w3.org/1999/xlink" xlink:title="actin" xlink:type="simple">ACT</abbrev></italic>, <abbrev xmlns:xlink="http://www.w3.org/1999/xlink" xlink:title="internal transcribed spacer regions" xlink:type="simple">ITS</abbrev>, and <italic><abbrev xmlns:xlink="http://www.w3.org/1999/xlink" xlink:title="translation elongation factor 1-alpha" xlink:type="simple">TEF1-α</abbrev></italic> sequences. The species obtained in this study are highlighted in bold. Ex-type strains = <sup>T</sup>. IQ-TREE-<abbrev xmlns:xlink="http://www.w3.org/1999/xlink" xlink:title="bootstrap support" xlink:type="simple">BS</abbrev> values ≥ 70%, RAxML-<abbrev xmlns:xlink="http://www.w3.org/1999/xlink" xlink:title="bootstrap support" xlink:type="simple">BS</abbrev> ≥ 70%, and <abbrev xmlns:xlink="http://www.w3.org/1999/xlink" xlink:title="BI posterior probability" xlink:type="simple">BPP</abbrev> ≥ 0.95 are included next to the nodes. The tree was rooted with <italic><tp:taxon-name><tp:taxon-name-part taxon-name-part-type="genus" reg="Cladosporium">Cladosporium</tp:taxon-name-part> <tp:taxon-name-part taxon-name-part-type="species" reg="herbarum">herbarum</tp:taxon-name-part></tp:taxon-name></italic> (CBS 121621 and CBS 300.49).</p></caption><graphic xmlns:xlink="http://www.w3.org/1999/xlink" xlink:href="imafungus-17-e191673-g003.jpg" id="oo_1667880.jpg" position="float" orientation="portrait" xlink:type="simple"><uri content-type="original_file" xlink:type="simple">https://binary.pensoft.net/fig/1667880</uri></graphic></fig><fig id="F9" position="float" orientation="portrait"><object-id xmlns:xlink="http://www.w3.org/1999/xlink" content-type="doi" xlink:type="simple">10.3897/imafungus.17.191673.figure9</object-id><object-id xmlns:xlink="http://www.w3.org/1999/xlink" content-type="arpha" xlink:type="simple">BC90A25E-4062-52E9-A39A-01F6600AC569</object-id><label>Figure 9.</label><caption><p>Maximum likelihood tree of the <italic><tp:taxon-name><tp:taxon-name-part taxon-name-part-type="genus" reg="Cladosporium">Cladosporium</tp:taxon-name-part> <tp:taxon-name-part taxon-name-part-type="species" reg="cladosporioides">cladosporioides</tp:taxon-name-part></tp:taxon-name></italic> and <italic><tp:taxon-name><tp:taxon-name-part taxon-name-part-type="genus" reg="Cladosporium">C.</tp:taxon-name-part> <tp:taxon-name-part taxon-name-part-type="species" reg="sphaerospermum">sphaerospermum</tp:taxon-name-part></tp:taxon-name></italic> complexes based on a combined matrix of <italic><abbrev xmlns:xlink="http://www.w3.org/1999/xlink" xlink:title="actin" xlink:type="simple">ACT</abbrev></italic>, <abbrev xmlns:xlink="http://www.w3.org/1999/xlink" xlink:title="internal transcribed spacer regions" xlink:type="simple">ITS</abbrev>, <italic><abbrev xmlns:xlink="http://www.w3.org/1999/xlink" xlink:title="RNA polymerase II" xlink:type="simple">RPB2</abbrev></italic>, <italic><abbrev xmlns:xlink="http://www.w3.org/1999/xlink" xlink:title="translation elongation factor 1-alpha" xlink:type="simple">TEF1-α</abbrev></italic>, and <italic><abbrev xmlns:xlink="http://www.w3.org/1999/xlink" xlink:title="partial β-tubulin" xlink:type="simple">TUB</abbrev></italic> sequences. The species obtained in this study are highlighted in bold. Ex-type strains = <sup>T</sup>. IQ-TREE-<abbrev xmlns:xlink="http://www.w3.org/1999/xlink" xlink:title="bootstrap support" xlink:type="simple">BS</abbrev> values ≥ 70%, RAxML-<abbrev xmlns:xlink="http://www.w3.org/1999/xlink" xlink:title="bootstrap support" xlink:type="simple">BS</abbrev> ≥ 70%, and <abbrev xmlns:xlink="http://www.w3.org/1999/xlink" xlink:title="BI posterior probability" xlink:type="simple">BPP</abbrev> ≥ 0.95 are included next to the nodes. The tree was rooted with <italic><tp:taxon-name><tp:taxon-name-part taxon-name-part-type="genus" reg="Cercospora">Cercospora</tp:taxon-name-part> <tp:taxon-name-part taxon-name-part-type="species" reg="beticola">beticola</tp:taxon-name-part></tp:taxon-name></italic> (CBS 116456).</p></caption><graphic xmlns:xlink="http://www.w3.org/1999/xlink" xlink:href="imafungus-17-e191673-g009.jpg" id="oo_1667886.jpg" position="float" orientation="portrait" xlink:type="simple"><uri content-type="original_file" xlink:type="simple">https://binary.pensoft.net/fig/1667886</uri></graphic></fig></tp:treatment-sec><ref-list><ref id="B61"><mixed-citation xmlns:xlink="http://www.w3.org/1999/xlink" xlink:type="simple">Prasannath K, Shivas RG, Galea VJ et al. (2021) Novel <italic><tp:taxon-name><tp:taxon-name-part taxon-name-part-type="genus">Botrytis</tp:taxon-name-part></tp:taxon-name></italic> and <italic><tp:taxon-name><tp:taxon-name-part taxon-name-part-type="genus">Cladosporium</tp:taxon-name-part></tp:taxon-name></italic> species associated with flower diseases of <italic><tp:taxon-name><tp:taxon-name-part taxon-name-part-type="genus">Macadamia</tp:taxon-name-part></tp:taxon-name></italic> in Australia. Journal of Fungi 7(11): 898. <ext-link xlink:href="10.3390/jof7110898" ext-link-type="doi" xlink:type="simple">https://doi.org/10.3390/jof7110898</ext-link></mixed-citation></ref></ref-list></tp:taxon-treatment>
