# Supplementary material for: Cladosporium from caves of the Brazilian savannah (Cerrado) and the description of six new species
Source: IMA Fungus. 2026 Jun 3;17:e191673. doi: 10.3897/imafungus.17.191673 (PMC13254554; doi:10.3897/imafungus.17.191673)
Supplement: XML Treatment for Cladosporium nogueirae [file imafungus.17.191673-treatment12.xml]

<!DOCTYPE tp:taxon-treatment
  PUBLIC "-//TaxonX//DTD Taxonomic Treatment Publishing DTD v0 20100105//EN" "tax-treatment-NSO.dtd">
<tp:taxon-treatment xmlns:tp="http://www.plazi.org/taxpub"><tp:treatment-meta><kwd-group><label>Taxon classification</label><kwd>
                <named-content content-type="kingdom">Animalia</named-content>
              </kwd><kwd>
                <named-content content-type="order">Cladosporiales</named-content>
              </kwd><kwd>
                <named-content content-type="family">Cladosporiaceae</named-content>
              </kwd></kwd-group><mixed-citation publication-type="journal"><person-group><name><surname>Félix-Oliveira</surname><given-names>Pedro H.</given-names></name><name><surname>Prazeres</surname><given-names>José F. S. A.</given-names></name><name><surname>Ferro</surname><given-names>Layanne O.</given-names></name><name><surname>Antunes</surname><given-names>Ana C. A.</given-names></name><name><surname>Lima</surname><given-names>Caroline F.</given-names></name><name><surname>Neves</surname><given-names>Dominnyke S. S.</given-names></name><name><surname>Fonseca</surname><given-names>Emily O.</given-names></name><name><surname>Miranda</surname><given-names>Lorena S.</given-names></name><name><surname>Momoli</surname><given-names>Renata S.</given-names></name><name><surname>Souza-Motta</surname><given-names>Cristina M.</given-names></name><name><surname>Bensch</surname><given-names>Konstanze</given-names></name><name><surname>Crous</surname><given-names>Pedro W.</given-names></name><name><surname>Bezerra</surname><given-names>Jadson D. P.</given-names></name></person-group><article-title><italic><tp:taxon-name><tp:taxon-name-part taxon-name-part-type="genus" reg="Cladosporium">Cladosporium</tp:taxon-name-part></tp:taxon-name></italic> from caves of the Brazilian savannah (Cerrado) and the description of six new species</article-title><source>IMA Fungus</source><day>03</day><month>06</month><year>2026</year><volume>17</volume><pub-id pub-id-type="doi">10.3897/imafungus.17.191673</pub-id></mixed-citation></tp:treatment-meta><tp:nomenclature><tp:taxon-name><object-id xmlns:xlink="http://www.w3.org/1999/xlink" content-type="arpha" xlink:type="simple">40880F09-5A80-5142-9641-006D4086F5E3</object-id>
                    		<tp:taxon-name-part taxon-name-part-type="genus" reg="Cladosporium">Cladosporium</tp:taxon-name-part> <tp:taxon-name-part taxon-name-part-type="species" reg="nogueirae">nogueirae</tp:taxon-name-part>
                    	
                    		<object-id xmlns:xlink="http://www.w3.org/1999/xlink" content-type="mycobank" xlink:type="simple">860821</object-id>
                    	</tp:taxon-name><tp:taxon-authority>P.H. Félix-Oliveira, J.F.S.A. Prazeres, Souza-Motta &amp; J.D.P. Bezerra</tp:taxon-authority><tp:taxon-status xmlns:xlink="http://www.w3.org/1999/xlink" xlink:type="simple">sp. nov.</tp:taxon-status><xref ref-type="fig" rid="F14">Fig. 14</xref></tp:nomenclature><tp:treatment-sec sec-type="Etymology"><title>Etymology.</title><p>Named in honour of Prof. Dr. Ina de Souza Nogueira of the Departamento de Biologia Geral at the Universidade Federal de Goiás (UFG, Goiânia, Brazil) for her contribution to the academic study of fungi in the Goiás state.</p><fig id="F14" position="float" orientation="portrait"><object-id xmlns:xlink="http://www.w3.org/1999/xlink" content-type="doi" xlink:type="simple">10.3897/imafungus.17.191673.figure14</object-id><object-id xmlns:xlink="http://www.w3.org/1999/xlink" content-type="arpha" xlink:type="simple">8CB9BDC7-CBE6-5A29-AD1B-9516772E4095</object-id><label>Figure 14.</label><caption><p><italic><tp:taxon-name><tp:taxon-name-part taxon-name-part-type="genus" reg="Cladosporium">Cladosporium</tp:taxon-name-part> <tp:taxon-name-part taxon-name-part-type="species" reg="nogueirae">nogueirae</tp:taxon-name-part></tp:taxon-name></italic> (<abbrev xmlns:xlink="http://www.w3.org/1999/xlink" xlink:title="University Recife Mycology" xlink:type="simple">URM</abbrev> 9209, ex-type). <bold>A</bold>. Colonies (from top to bottom) on <abbrev xmlns:xlink="http://www.w3.org/1999/xlink" xlink:title="Synthetic Nutrient-Deficient Agar" xlink:type="simple">SNA</abbrev>, <abbrev xmlns:xlink="http://www.w3.org/1999/xlink" xlink:title="Potato Dextrose Agar" xlink:type="simple">PDA</abbrev>, <abbrev xmlns:xlink="http://www.w3.org/1999/xlink" xlink:title="Malt Extract Agar" xlink:type="simple">MEA</abbrev>, and <abbrev xmlns:xlink="http://www.w3.org/1999/xlink" xlink:title="Oatmeal Agar" xlink:type="simple">OA</abbrev> after 14 days at 25 °C in the dark. <bold>B–D</bold>. Macronematous conidiophores, ramoconidia, conidiogenous cells, and conidial chains. <bold>E</bold>. Details of a secondary ramoconidium forming a conidiophore. <bold>F</bold>. Macronematous conidiophore and conidial chains. <bold>G</bold>. Details of a germinating conidium forming a conidiophore. Scale bars: 10 μm.</p></caption><graphic xmlns:xlink="http://www.w3.org/1999/xlink" xlink:href="imafungus-17-e191673-g014.jpg" id="oo_1667891.jpg" position="float" orientation="portrait" xlink:type="simple"><uri content-type="original_file" xlink:type="simple">https://binary.pensoft.net/fig/1667891</uri></graphic></fig></tp:treatment-sec><tp:treatment-sec sec-type="Typification"><title>Typification.</title><p>BRAZIL • Goiás state, Mambaí municipality, Lapa do Córrego das Dores cave, <named-content xmlns:xlink="http://www.w3.org/1999/xlink" content-type="dwc:verbatimCoordinates" xlink:type="simple">14°25'45"S, 46°13'10"W</named-content>, isol. from air, May 2023, coll. J.F.S.A. Prazeres, E.O. Fonseca &amp; J.D.P. Bezerra, isol. E.O. Fonseca [holotype <abbrev xmlns:xlink="http://www.w3.org/1999/xlink" xlink:title="University Recife Mycology" xlink:type="simple">URM</abbrev> 9209HT (preserved in metabolically inactive state), UFG 39352 (microscopic slide ex-holotype), culture ex-type <abbrev xmlns:xlink="http://www.w3.org/1999/xlink" xlink:title="University Recife Mycology" xlink:type="simple">URM</abbrev> 9209 = <abbrev xmlns:xlink="http://www.w3.org/1999/xlink" content-type="institution" xlink:title="Coleção de Culturas de Fungos da Universidade Federal de Goiás" xlink:type="simple">FCCUFG</abbrev> 61].</p></tp:treatment-sec><tp:treatment-sec sec-type="Description"><title>Description.</title><p><bold><italic>Hyphae</italic></bold> branched, septate, dark brown, smooth, thickened walls. <bold><italic>Conidiophores</italic></bold> solitary, macronematous, arising terminally and laterally from hyphae, erect to slightly flexuous, cylindrical-oblong to filiform, neither nodular nor geniculate, unbranched to branched, regularly septate, septa often darkened, 108–170 × 2.5–3.5 μm. <bold><italic>Conidiogenous cells</italic></bold> integrated, cylindrical-oblong, terminal and intercalary, with 1–2 darkened apical conidiogenous loci, 5–11 × 1–3 μm. <bold><italic>Ramoconidia</italic></bold> often formed, rarely septate, subcylindrical to cylindrical-oblong, minutely verruculose, 11–22 × 2–5 μm. <bold><italic>Secondary ramoconidia</italic></bold> ellipsoid, fusiform to subcylindrical or cylindrical, rarely septate, with 1–3 distal hila, light brown, smooth to minutely verrucose, walls not thickened or occasionally slightly thickened, 5.5–12 × 1–3 μm. <bold><italic>Intercalary conidia</italic></bold> in branched chains, rarely septate, ovoid, ellipsoid, fusiform, 6–8 × 2–6 μm; <bold><italic>terminal conidia</italic></bold> fusiform to ellipsoid, 4–7 × 1–3 μm.</p></tp:treatment-sec><tp:treatment-sec sec-type="Culture characteristics"><title>Culture characteristics.</title><p>Colonies average diameters (mm) of 22, 37, 27, and 29 on <abbrev xmlns:xlink="http://www.w3.org/1999/xlink" xlink:title="Synthetic Nutrient-Deficient Agar" xlink:type="simple">SNA</abbrev>, <abbrev xmlns:xlink="http://www.w3.org/1999/xlink" xlink:title="Potato Dextrose Agar" xlink:type="simple">PDA</abbrev>, <abbrev xmlns:xlink="http://www.w3.org/1999/xlink" xlink:title="Malt Extract Agar" xlink:type="simple">MEA</abbrev>, and <abbrev xmlns:xlink="http://www.w3.org/1999/xlink" xlink:title="Oatmeal Agar" xlink:type="simple">OA</abbrev>, respectively. On <abbrev xmlns:xlink="http://www.w3.org/1999/xlink" xlink:title="Synthetic Nutrient-Deficient Agar" xlink:type="simple">SNA</abbrev>, olivaceous with a dark centre and a lighter outer zone, reverse olivaceous black. Aerial mycelium, smooth, compact, without prominent exudates. On <abbrev xmlns:xlink="http://www.w3.org/1999/xlink" xlink:title="Potato Dextrose Agar" xlink:type="simple">PDA</abbrev>, greenish olivaceous with a distinct radial pattern in the centre, reverse olivaceous black. Aerial mycelium, smooth with slight furrowing, without prominent exudates. On <abbrev xmlns:xlink="http://www.w3.org/1999/xlink" xlink:title="Malt Extract Agar" xlink:type="simple">MEA</abbrev>, grey olivaceous with central furrowing and a defined lighter edge, reverse olivaceous black. Aerial mycelium, slightly furrowed, without prominent exudates. On <abbrev xmlns:xlink="http://www.w3.org/1999/xlink" xlink:title="Oatmeal Agar" xlink:type="simple">OA</abbrev>, pale olivaceous with a darker centre and smooth texture, reverse olivaceous black. Aerial mycelium, smooth, without prominent exudates. Colonies average diameters (mm) of 35, 38, and 17 on <abbrev xmlns:xlink="http://www.w3.org/1999/xlink" xlink:title="Czapek Yeast Extract Agar" xlink:type="simple">CYA</abbrev>, <abbrev xmlns:xlink="http://www.w3.org/1999/xlink" xlink:title="Dichloran 18% Glycerol Agar" xlink:type="simple">DG18</abbrev>, and <abbrev xmlns:xlink="http://www.w3.org/1999/xlink" xlink:title="Malt Yeast 40% Glucose Agar" xlink:type="simple">MY40G</abbrev>, respectively. Colony growth on <abbrev xmlns:xlink="http://www.w3.org/1999/xlink" xlink:title="Potato Dextrose Agar" xlink:type="simple">PDA</abbrev> was observed at 30 °C, and no growth was observed at 36 °C.</p></tp:treatment-sec><tp:treatment-sec sec-type="Additional material examined"><title>Additional material examined.</title><p>BRAZIL • Goiás state, Vila Propício municipality, Lapa do Boqueirão cave, isol. from air, May 2022, coll. J.D.P. Bezerra &amp; P.H. Félix-Oliveira, isol. P.H. Félix-Oliveira, isolates <abbrev xmlns:xlink="http://www.w3.org/1999/xlink" content-type="institution" xlink:title="Coleção de Culturas de Fungos da Universidade Federal de Goiás" xlink:type="simple">FCCUFG</abbrev> 137, and <abbrev xmlns:xlink="http://www.w3.org/1999/xlink" content-type="institution" xlink:title="Coleção de Culturas de Fungos da Universidade Federal de Goiás" xlink:type="simple">FCCUFG</abbrev> 125.</p></tp:treatment-sec><tp:treatment-sec sec-type="Notes"><title>Notes.</title><p><italic><tp:taxon-name><tp:taxon-name-part taxon-name-part-type="genus" reg="Cladosporium">Cladosporium</tp:taxon-name-part> <tp:taxon-name-part taxon-name-part-type="species" reg="nogueirae">nogueirae</tp:taxon-name-part></tp:taxon-name></italic> sp. nov. (<italic><tp:taxon-name><tp:taxon-name-part taxon-name-part-type="genus" reg="Cladosporium">C.</tp:taxon-name-part> <tp:taxon-name-part taxon-name-part-type="species" reg="cladosporioides">cladosporioides</tp:taxon-name-part></tp:taxon-name></italic><abbrev xmlns:xlink="http://www.w3.org/1999/xlink" xlink:title="species complex" xlink:type="simple">SC</abbrev>) is morphologically (Table <xref ref-type="table" rid="T3">3</xref>) and phylogenetically (Figs <xref ref-type="fig" rid="F3">3</xref>, <xref ref-type="fig" rid="F9">9</xref>) related to <italic><tp:taxon-name><tp:taxon-name-part taxon-name-part-type="genus" reg="Coffea">C.</tp:taxon-name-part> <tp:taxon-name-part taxon-name-part-type="species" reg="rugulovarians">rugulovarians</tp:taxon-name-part></tp:taxon-name></italic> and <italic><tp:taxon-name><tp:taxon-name-part taxon-name-part-type="genus" reg="Cladosporium">C.</tp:taxon-name-part> <tp:taxon-name-part taxon-name-part-type="species" reg="propiciense">propiciense</tp:taxon-name-part></tp:taxon-name></italic> sp. nov. (this study), a clade having only species from Brazil. <italic><tp:taxon-name><tp:taxon-name-part taxon-name-part-type="genus" reg="Cladosporium">Cladosporium</tp:taxon-name-part> <tp:taxon-name-part taxon-name-part-type="species" reg="nogueirae">nogueirae</tp:taxon-name-part></tp:taxon-name></italic> and <italic><tp:taxon-name><tp:taxon-name-part taxon-name-part-type="genus" reg="Coffea">C.</tp:taxon-name-part> <tp:taxon-name-part taxon-name-part-type="species" reg="rugulovarians">rugulovarians</tp:taxon-name-part></tp:taxon-name></italic> can be differentiated by several morphological characteristics, including the size and shape of their structures. The conidiophores of <italic><tp:taxon-name><tp:taxon-name-part taxon-name-part-type="genus" reg="Coffea">C.</tp:taxon-name-part> <tp:taxon-name-part taxon-name-part-type="species" reg="rugulovarians">rugulovarians</tp:taxon-name-part></tp:taxon-name></italic> are distinctly longer (up to 475 µm), geniculate, and dichotomously branched, in contrast to those of <italic><tp:taxon-name><tp:taxon-name-part taxon-name-part-type="genus" reg="Cladosporium">C.</tp:taxon-name-part> <tp:taxon-name-part taxon-name-part-type="species" reg="nogueirae">nogueirae</tp:taxon-name-part></tp:taxon-name></italic>, which are not geniculate and measure 108–170 × 2.5–3.5 μm. The conidiogenous cells are also larger in <italic><tp:taxon-name><tp:taxon-name-part taxon-name-part-type="genus" reg="Coffea">C.</tp:taxon-name-part> <tp:taxon-name-part taxon-name-part-type="species" reg="rugulovarians">rugulovarians</tp:taxon-name-part></tp:taxon-name></italic> (up to 60 µm long) than in <italic><tp:taxon-name><tp:taxon-name-part taxon-name-part-type="genus" reg="Cladosporium">C.</tp:taxon-name-part> <tp:taxon-name-part taxon-name-part-type="species" reg="nogueirae">nogueirae</tp:taxon-name-part></tp:taxon-name></italic> (5–11 × 1–3 μm). The ramoconidia of <italic><tp:taxon-name><tp:taxon-name-part taxon-name-part-type="genus" reg="Coffea">C.</tp:taxon-name-part> <tp:taxon-name-part taxon-name-part-type="species" reg="rugulovarians">rugulovarians</tp:taxon-name-part></tp:taxon-name></italic> (20–55 × 3–4.5 μm) are larger than those of <italic><tp:taxon-name><tp:taxon-name-part taxon-name-part-type="genus" reg="Cladosporium">C.</tp:taxon-name-part> <tp:taxon-name-part taxon-name-part-type="species" reg="nogueirae">nogueirae</tp:taxon-name-part></tp:taxon-name></italic> (11–22 × 2–5 μm). Similarly, the secondary ramoconidia of <italic><tp:taxon-name><tp:taxon-name-part taxon-name-part-type="genus" reg="Coffea">C.</tp:taxon-name-part> <tp:taxon-name-part taxon-name-part-type="species" reg="rugulovarians">rugulovarians</tp:taxon-name-part></tp:taxon-name></italic> [(9–)11–24(–30) × (2–)2.5–5.5 μm] are larger than those of <italic><tp:taxon-name><tp:taxon-name-part taxon-name-part-type="genus" reg="Cladosporium">C.</tp:taxon-name-part> <tp:taxon-name-part taxon-name-part-type="species" reg="nogueirae">nogueirae</tp:taxon-name-part></tp:taxon-name></italic> (5.5–12 × 1–3 μm). The terminal conidia also differ in shape and size, being fusiform to ellipsoid and measuring 4–7 × 1–3 μm in <italic><tp:taxon-name><tp:taxon-name-part taxon-name-part-type="genus" reg="Cladosporium">C.</tp:taxon-name-part> <tp:taxon-name-part taxon-name-part-type="species" reg="nogueirae">nogueirae</tp:taxon-name-part></tp:taxon-name></italic>, and globose to subglobose, measuring 3–6.5 × 3–5 μm in <italic><tp:taxon-name><tp:taxon-name-part taxon-name-part-type="genus" reg="Coffea">C.</tp:taxon-name-part> <tp:taxon-name-part taxon-name-part-type="species" reg="rugulovarians">rugulovarians</tp:taxon-name-part></tp:taxon-name></italic>. The morphological differentiation between <italic><tp:taxon-name><tp:taxon-name-part taxon-name-part-type="genus" reg="Cladosporium">C.</tp:taxon-name-part> <tp:taxon-name-part taxon-name-part-type="species" reg="nogueirae">nogueirae</tp:taxon-name-part></tp:taxon-name></italic> (<abbrev xmlns:xlink="http://www.w3.org/1999/xlink" xlink:title="University Recife Mycology" xlink:type="simple">URM</abbrev> 9209) and <italic><tp:taxon-name><tp:taxon-name-part taxon-name-part-type="genus" reg="Cladosporium">C.</tp:taxon-name-part> <tp:taxon-name-part taxon-name-part-type="species" reg="propiciense">propiciense</tp:taxon-name-part></tp:taxon-name></italic> (<abbrev xmlns:xlink="http://www.w3.org/1999/xlink" xlink:title="University Recife Mycology" xlink:type="simple">URM</abbrev> 9353) is highlighted below. The closest phylogenetic species, <italic><tp:taxon-name><tp:taxon-name-part taxon-name-part-type="genus" reg="Coffea">C.</tp:taxon-name-part> <tp:taxon-name-part taxon-name-part-type="species" reg="rugulovarians">rugulovarians</tp:taxon-name-part></tp:taxon-name></italic> (CBS 140495), differs from <italic><tp:taxon-name><tp:taxon-name-part taxon-name-part-type="genus" reg="Cladosporium">C.</tp:taxon-name-part> <tp:taxon-name-part taxon-name-part-type="species" reg="nogueirae">nogueirae</tp:taxon-name-part></tp:taxon-name></italic> (<abbrev xmlns:xlink="http://www.w3.org/1999/xlink" xlink:title="University Recife Mycology" xlink:type="simple">URM</abbrev> 9209) by 4 bp in <italic><abbrev xmlns:xlink="http://www.w3.org/1999/xlink" xlink:title="actin" xlink:type="simple">ACT</abbrev></italic>, 16 bp in <italic><abbrev xmlns:xlink="http://www.w3.org/1999/xlink" xlink:title="RNA polymerase II" xlink:type="simple">RPB2</abbrev></italic>, 5 bp in <italic><abbrev xmlns:xlink="http://www.w3.org/1999/xlink" xlink:title="translation elongation factor 1-alpha" xlink:type="simple">TEF1-α</abbrev></italic>, and 6 bp in <italic><abbrev xmlns:xlink="http://www.w3.org/1999/xlink" xlink:title="partial β-tubulin" xlink:type="simple">TUB</abbrev></italic>, and the differences in bp from <italic><tp:taxon-name><tp:taxon-name-part taxon-name-part-type="genus" reg="Cladosporium">C.</tp:taxon-name-part> <tp:taxon-name-part taxon-name-part-type="species" reg="propiciense">propiciense</tp:taxon-name-part></tp:taxon-name></italic> (<abbrev xmlns:xlink="http://www.w3.org/1999/xlink" xlink:title="University Recife Mycology" xlink:type="simple">URM</abbrev> 9353) are described below; <abbrev xmlns:xlink="http://www.w3.org/1999/xlink" xlink:title="internal transcribed spacer regions" xlink:type="simple">ITS</abbrev> has no bp difference. The <abbrev xmlns:xlink="http://www.w3.org/1999/xlink" xlink:title="pairwise homoplasy index" xlink:type="simple">PHI</abbrev> test did not indicate evidence of genetic recombination (Fig. <xref ref-type="fig" rid="F7">7A, B</xref>). These isolates were found at sampling points both inside and outside the caves.</p></tp:treatment-sec><tp:treatment-sec><!--Section generated to contain objects referenced in tp:taxon-treatment.--><table-wrap id="T3" position="float" orientation="portrait"><label>Table 3.</label><caption><p>Main morphological features of <italic><tp:taxon-name><tp:taxon-name-part taxon-name-part-type="genus" reg="Cladosporium">Cladosporium</tp:taxon-name-part></tp:taxon-name></italic> species treated (synonyms and new) in this study. Measurements are in μm.</p></caption><table><tbody><tr><th rowspan="1" colspan="1">Groups</th><th rowspan="1" colspan="1">Species</th><th rowspan="1" colspan="1">Conidiophores</th><th rowspan="1" colspan="1">Conidiogenous cells</th><th rowspan="1" colspan="1">Ramoconidia</th><th rowspan="1" colspan="1">Secondary ramoconidia</th><th rowspan="1" colspan="1">Intercalary conidia</th><th rowspan="1" colspan="1">Terminal conidia</th><th rowspan="1" colspan="1">References</th></tr><tr><td rowspan="3" colspan="1">Group 1</td><td rowspan="1" colspan="1">
                      <italic>
                        <tp:taxon-name><tp:taxon-name-part taxon-name-part-type="genus" reg="Cladosporium">C.</tp:taxon-name-part> <tp:taxon-name-part taxon-name-part-type="species" reg="bambusicola">bambusicola</tp:taxon-name-part></tp:taxon-name>
                      </italic>
                    </td><td rowspan="1" colspan="1">23.96–178.99 × 2.40–6.17</td><td rowspan="1" colspan="1">9.13–47.04 × 1.58–4.19</td><td rowspan="1" colspan="1">33.90–39.71 × 4.34–5.80</td><td rowspan="1" colspan="1">6.28–26.25 × 2.06–5.51</td><td rowspan="1" colspan="1">4.16–10.79 × 2.66–5.27</td><td rowspan="1" colspan="1">-</td><td rowspan="1" colspan="1">
                      <xref ref-type="bibr" rid="B17">Costa et al. 2022</xref>
                    </td></tr><tr><td rowspan="1" colspan="1">
                      <italic>
                        <tp:taxon-name><tp:taxon-name-part taxon-name-part-type="genus" reg="Cladosporium">C.</tp:taxon-name-part> <tp:taxon-name-part taxon-name-part-type="species" reg="ribis">ribis</tp:taxon-name-part></tp:taxon-name>
                      </italic>
                    </td><td rowspan="1" colspan="1">8.0–103.5 × 2.0–4.0</td><td rowspan="1" colspan="1">-</td><td rowspan="1" colspan="1">-</td><td rowspan="1" colspan="1">4.0–8.5 × 2.0–3.5</td><td rowspan="1" colspan="1">2.5–4.5 × 2.0–3.0</td><td rowspan="1" colspan="1">-</td><td rowspan="1" colspan="1">
                      <xref ref-type="bibr" rid="B84">Yang et al. 2023</xref>
                    </td></tr><tr><td rowspan="1" colspan="1">
                      <italic>
                        <tp:taxon-name><tp:taxon-name-part taxon-name-part-type="genus" reg="Cladosporium">C.</tp:taxon-name-part> <tp:taxon-name-part taxon-name-part-type="species" reg="speluncae">speluncae</tp:taxon-name-part></tp:taxon-name>
                      </italic>
                    </td><td rowspan="1" colspan="1">16.4–394 × 1.6–4.6</td><td rowspan="1" colspan="1">5–29.6 × 1.8–4</td><td rowspan="1" colspan="1">6–27 × 1.5–4</td><td rowspan="1" colspan="1">7–15.5 × 3–4.5</td><td rowspan="1" colspan="1">3.6–9 × 2–4.6</td><td rowspan="1" colspan="1">-</td><td rowspan="1" colspan="1">
                      <xref ref-type="bibr" rid="B22">Dutra et al. 2023</xref>
                    </td></tr><tr><td rowspan="2" colspan="1">Group 2</td><td rowspan="1" colspan="1">
                      <italic>
                        <tp:taxon-name><tp:taxon-name-part taxon-name-part-type="genus" reg="Cladosporium">C.</tp:taxon-name-part> <tp:taxon-name-part taxon-name-part-type="species" reg="brigadeirense">brigadeirense</tp:taxon-name-part></tp:taxon-name>
                      </italic>
                    </td><td rowspan="1" colspan="1">25.07–222.22 × 2.51–4.80</td><td rowspan="1" colspan="1">9.32–25.16 × 1.73–3.65</td><td rowspan="1" colspan="1">-</td><td rowspan="1" colspan="1">4.48–13.52 × 2.21–3.51</td><td rowspan="1" colspan="1">3.02–6.81 × 2.18–3.60</td><td rowspan="1" colspan="1">-</td><td rowspan="1" colspan="1">
                      <xref ref-type="bibr" rid="B17">Costa et al. 2022</xref>
                    </td></tr><tr><td rowspan="1" colspan="1">
                      <italic>
                        <tp:taxon-name><tp:taxon-name-part taxon-name-part-type="genus" reg="Cladosporium">C.</tp:taxon-name-part> <tp:taxon-name-part taxon-name-part-type="species" reg="puris">puris</tp:taxon-name-part></tp:taxon-name>
                      </italic>
                    </td><td rowspan="1" colspan="1">44–225 × 2–3</td><td rowspan="1" colspan="1">7.5–42.5 × 2–3.5</td><td rowspan="1" colspan="1">8–17.5 × 2.5–4</td><td rowspan="1" colspan="1">5–12.5 × 2–3.5</td><td rowspan="1" colspan="1">3.5–6 × 2–3.5</td><td rowspan="1" colspan="1">2.5–4.5 × 2–3</td><td rowspan="1" colspan="1">
                      <xref ref-type="bibr" rid="B26">Freitas et al. 2021</xref>
                    </td></tr><tr><td rowspan="2" colspan="1">Group 3</td><td rowspan="1" colspan="1"><italic><tp:taxon-name><tp:taxon-name-part taxon-name-part-type="genus" reg="Cladosporium">C.</tp:taxon-name-part> <tp:taxon-name-part taxon-name-part-type="species" reg="carsi">carsi</tp:taxon-name-part></tp:taxon-name></italic> sp. nov.</td><td rowspan="1" colspan="1">102–304 × 2.5–4</td><td rowspan="1" colspan="1">4–29 × 2–4</td><td rowspan="1" colspan="1">8–27 × 2–4</td><td rowspan="1" colspan="1">7.5–15 × 2–4</td><td rowspan="1" colspan="1">4.5–12 × 3–5</td><td rowspan="1" colspan="1">2–7 × 1–3</td><td rowspan="1" colspan="1">This study</td></tr><tr><td rowspan="1" colspan="1">
                      <italic>
                        <tp:taxon-name><tp:taxon-name-part taxon-name-part-type="genus" reg="Cladosporium">C.</tp:taxon-name-part> <tp:taxon-name-part taxon-name-part-type="species" reg="proteacearum">proteacearum</tp:taxon-name-part></tp:taxon-name>
                      </italic>
                    </td><td rowspan="1" colspan="1">150–500 × 2.5–4</td><td rowspan="1" colspan="1">-</td><td rowspan="1" colspan="1">12–48 × 3–5</td><td rowspan="1" colspan="1">5–10 × 3–4</td><td rowspan="1" colspan="1">4–5 × 2–3</td><td rowspan="1" colspan="1">4–5 × 2–3</td><td rowspan="1" colspan="1">
                      <xref ref-type="bibr" rid="B61">Prasannath et al. 2021</xref>
                    </td></tr><tr><td rowspan="2" colspan="1">Group 4</td><td rowspan="1" colspan="1"><italic><tp:taxon-name><tp:taxon-name-part taxon-name-part-type="genus" reg="Cladosporium">C.</tp:taxon-name-part> <tp:taxon-name-part taxon-name-part-type="species" reg="lacerdae">lacerdae</tp:taxon-name-part></tp:taxon-name></italic> sp. nov.</td><td rowspan="1" colspan="1">90–250 × 2.5–4</td><td rowspan="1" colspan="1">6–27 × 2–4</td><td rowspan="1" colspan="1">10.5–18.5 × 2–4</td><td rowspan="1" colspan="1">8.5–24 × 2.5–4</td><td rowspan="1" colspan="1">9–14 × 2.5–4</td><td rowspan="1" colspan="1">2–6 × 2–3</td><td rowspan="1" colspan="1">This study</td></tr><tr><td rowspan="1" colspan="1">
                      <italic>
                        <tp:taxon-name><tp:taxon-name-part taxon-name-part-type="genus" reg="Cladosporium">C.</tp:taxon-name-part> <tp:taxon-name-part taxon-name-part-type="species" reg="oxysporum">oxysporum</tp:taxon-name-part></tp:taxon-name>
                      </italic>
                    </td><td rowspan="1" colspan="1">40–720 × 2–4</td><td rowspan="1" colspan="1">14–46 × 0.8–1.5</td><td rowspan="1" colspan="1">-</td><td rowspan="1" colspan="1">7–24 × 2.5–4</td><td rowspan="1" colspan="1">11 × 2.5–3.5</td><td rowspan="1" colspan="1">3–5 × 2–3</td><td rowspan="1" colspan="1">
                      <xref ref-type="bibr" rid="B5">Bensch et al. 2012</xref>
                    </td></tr><tr><td rowspan="2" colspan="1">Group 5</td><td rowspan="1" colspan="1">
                      <italic>
                        <tp:taxon-name><tp:taxon-name-part taxon-name-part-type="genus" reg="Corymbia">C.</tp:taxon-name-part> <tp:taxon-name-part taxon-name-part-type="species" reg="angustisporum">angustisporum</tp:taxon-name-part></tp:taxon-name>
                      </italic>
                    </td><td rowspan="1" colspan="1">22–280 × 1.5–4</td><td rowspan="1" colspan="1">10–27 × 1–1.5–2</td><td rowspan="1" colspan="1">18–55 × 2.5–3</td><td rowspan="1" colspan="1">6–26 × 2–3</td><td rowspan="1" colspan="1">4–13 × 1.5–3</td><td rowspan="1" colspan="1">3–6.5 × 1.5–2</td><td rowspan="1" colspan="1">
                      <xref ref-type="bibr" rid="B5">Bensch et al. 2012</xref>
                    </td></tr><tr><td rowspan="1" colspan="1"><italic><tp:taxon-name><tp:taxon-name-part taxon-name-part-type="genus" reg="Cladosporium">C.</tp:taxon-name-part> <tp:taxon-name-part taxon-name-part-type="species" reg="mambaiense">mambaiense</tp:taxon-name-part></tp:taxon-name></italic> sp. nov.</td><td rowspan="1" colspan="1">110–554 × 2.5–4</td><td rowspan="1" colspan="1">7–29 × 3–5</td><td rowspan="1" colspan="1">16.5–25 × 2–5</td><td rowspan="1" colspan="1">11–30 × 2–3.5</td><td rowspan="1" colspan="1">7–13 × 2.5–4</td><td rowspan="1" colspan="1">3–5 × 1–3</td><td rowspan="1" colspan="1">This study</td></tr><tr><td rowspan="3" colspan="1">Group 6</td><td rowspan="1" colspan="1"><italic><tp:taxon-name><tp:taxon-name-part taxon-name-part-type="genus" reg="Cladosporium">C.</tp:taxon-name-part> <tp:taxon-name-part taxon-name-part-type="species" reg="nogueirae">nogueirae</tp:taxon-name-part></tp:taxon-name></italic> sp. nov.</td><td rowspan="1" colspan="1">108–384 × 2.5–4</td><td rowspan="1" colspan="1">5–11 × 1–3</td><td rowspan="1" colspan="1">11–22 × 2–5</td><td rowspan="1" colspan="1">5.5–12 × 1–3</td><td rowspan="1" colspan="1">6–8 × 2–6</td><td rowspan="1" colspan="1">4–7 × 1–3</td><td rowspan="1" colspan="1">This study</td></tr><tr><td rowspan="1" colspan="1"><italic><tp:taxon-name><tp:taxon-name-part taxon-name-part-type="genus" reg="Cladosporium">C.</tp:taxon-name-part> <tp:taxon-name-part taxon-name-part-type="species" reg="propiciense">propiciense</tp:taxon-name-part></tp:taxon-name></italic> sp. nov.</td><td rowspan="1" colspan="1">90–420 × 2.5–3.5</td><td rowspan="1" colspan="1">5–11 × 1–3</td><td rowspan="1" colspan="1">10–27 × 2–5</td><td rowspan="1" colspan="1">4–16 × 1–3</td><td rowspan="1" colspan="1">6–9 × 2–6</td><td rowspan="1" colspan="1">4–7 × 1–3</td><td rowspan="1" colspan="1">This study</td></tr><tr><td rowspan="1" colspan="1">
                      <italic>
                        <tp:taxon-name><tp:taxon-name-part taxon-name-part-type="genus" reg="Coffea">C.</tp:taxon-name-part> <tp:taxon-name-part taxon-name-part-type="species" reg="rugulovarians">rugulovarians</tp:taxon-name-part></tp:taxon-name>
                      </italic>
                    </td><td rowspan="1" colspan="1">475 × 3.5–5</td><td rowspan="1" colspan="1">60 × 1–1.5</td><td rowspan="1" colspan="1">20–55 × 3–4.5</td><td rowspan="1" colspan="1">(9–)11–24(–30) × (2–)2.5–5.5</td><td rowspan="1" colspan="1">5–8.5(–10) × 3.5–5(–6)</td><td rowspan="1" colspan="1">3–6.5 × 3–5</td><td rowspan="1" colspan="1">
                      <xref ref-type="bibr" rid="B6">Bensch et al. 2015</xref>
                    </td></tr><tr><td rowspan="2" colspan="1">Group 7</td><td rowspan="1" colspan="1">
                      <italic>
                        <tp:taxon-name><tp:taxon-name-part taxon-name-part-type="genus" reg="Cladosporium">C.</tp:taxon-name-part> <tp:taxon-name-part taxon-name-part-type="species" reg="sphaerospermum">sphaerospermum</tp:taxon-name-part></tp:taxon-name>
                      </italic>
                    </td><td rowspan="1" colspan="1">10–300(–500) × 2–5</td><td rowspan="1" colspan="1">10–30 × 1–1.5(–2)</td><td rowspan="1" colspan="1">12–35 × 3–5</td><td rowspan="1" colspan="1">-</td><td rowspan="1" colspan="1">4–10 × 3–5</td><td rowspan="1" colspan="1">2–5 × 2–4</td><td rowspan="1" colspan="1">
                      <xref ref-type="bibr" rid="B5">Bensch et al. 2012</xref>
                    </td></tr><tr><td rowspan="1" colspan="1">
                      <italic>
                        <tp:taxon-name><tp:taxon-name-part taxon-name-part-type="genus" reg="Cladosporium">C.</tp:taxon-name-part> <tp:taxon-name-part taxon-name-part-type="species" reg="marinisedimentum">marinisedimentum</tp:taxon-name-part></tp:taxon-name>
                      </italic>
                    </td><td rowspan="1" colspan="1">220 × 1.5–3.7</td><td rowspan="1" colspan="1">16.2–41.5 × 2–3.2</td><td rowspan="1" colspan="1">9.2–31.8 × 1.7–3.3</td><td rowspan="1" colspan="1">7.8–31.6 × 2.1–3.4</td><td rowspan="1" colspan="1">3.2–9.1 × 2.1–3.6</td><td rowspan="1" colspan="1">2.6–4.6 × 2.1–3.2</td><td rowspan="1" colspan="1">
                      <xref ref-type="bibr" rid="B41">Lee et al. 2023</xref>
                    </td></tr><tr><td rowspan="3" colspan="1">Group 8</td><td rowspan="1" colspan="1">
                      <italic>
                        <tp:taxon-name><tp:taxon-name-part taxon-name-part-type="genus" reg="Cladosporium">C.</tp:taxon-name-part> <tp:taxon-name-part taxon-name-part-type="species" reg="aciculare">aciculare</tp:taxon-name-part></tp:taxon-name>
                      </italic>
                    </td><td rowspan="1" colspan="1">28–250 × 3–4</td><td rowspan="1" colspan="1">15–40 × 2–5</td><td rowspan="1" colspan="1">22–40 × 2–2.5</td><td rowspan="1" colspan="1">5–23 × 2–3</td><td rowspan="1" colspan="1">4–10 × 2–2.5</td><td rowspan="1" colspan="1">3–4 × 1.5–2</td><td rowspan="1" colspan="1">
                      <xref ref-type="bibr" rid="B6">Bensch et al. 2015</xref>
                    </td></tr><tr><td rowspan="1" colspan="1">
                      <italic>
                        <tp:taxon-name><tp:taxon-name-part taxon-name-part-type="genus" reg="Cladosporium">C.</tp:taxon-name-part> <tp:taxon-name-part taxon-name-part-type="species" reg="fusiforme">fusiforme</tp:taxon-name-part></tp:taxon-name>
                      </italic>
                    </td><td rowspan="1" colspan="1">10–100 × 2–4</td><td rowspan="1" colspan="1">-</td><td rowspan="1" colspan="1">-</td><td rowspan="1" colspan="1">5–23 × 2–3</td><td rowspan="1" colspan="1">2.5–6.5 × 2–3</td><td rowspan="1" colspan="1">-</td><td rowspan="1" colspan="1">
                      <xref ref-type="bibr" rid="B85">Zalar et al. 2007</xref>
                    </td></tr><tr><td rowspan="1" colspan="1"><italic><tp:taxon-name><tp:taxon-name-part taxon-name-part-type="genus" reg="Cladosporium">C.</tp:taxon-name-part> <tp:taxon-name-part taxon-name-part-type="species" reg="mesquitapaivae">mesquitapaivae</tp:taxon-name-part></tp:taxon-name></italic> sp. nov.</td><td rowspan="1" colspan="1">27–90 × 2–3</td><td rowspan="1" colspan="1">4–7 × 1–3</td><td rowspan="1" colspan="1">11–12.5 × 2–3.5</td><td rowspan="1" colspan="1">5–8 × 2–3.5</td><td rowspan="1" colspan="1">3–7 × 2–3</td><td rowspan="1" colspan="1">2–3 × 1.5</td><td rowspan="1" colspan="1">This study</td></tr></tbody></table></table-wrap><fig id="F3" position="float" orientation="portrait"><object-id xmlns:xlink="http://www.w3.org/1999/xlink" content-type="doi" xlink:type="simple">10.3897/imafungus.17.191673.figure3</object-id><object-id xmlns:xlink="http://www.w3.org/1999/xlink" content-type="arpha" xlink:type="simple">5EDDB626-6BCE-59D5-805B-6BD8208E6A58</object-id><label>Figure 3.</label><caption><p>Maximum likelihood tree of the <italic><tp:taxon-name><tp:taxon-name-part taxon-name-part-type="genus" reg="Cladosporium">Cladosporium</tp:taxon-name-part> <tp:taxon-name-part taxon-name-part-type="species" reg="cladosporioides">cladosporioides</tp:taxon-name-part></tp:taxon-name></italic> complex based on a combined matrix of <italic><abbrev xmlns:xlink="http://www.w3.org/1999/xlink" xlink:title="actin" xlink:type="simple">ACT</abbrev></italic>, <abbrev xmlns:xlink="http://www.w3.org/1999/xlink" xlink:title="internal transcribed spacer regions" xlink:type="simple">ITS</abbrev>, and <italic><abbrev xmlns:xlink="http://www.w3.org/1999/xlink" xlink:title="translation elongation factor 1-alpha" xlink:type="simple">TEF1-α</abbrev></italic> sequences. The species obtained in this study are highlighted in bold. Ex-type strains = <sup>T</sup>. IQ-TREE-<abbrev xmlns:xlink="http://www.w3.org/1999/xlink" xlink:title="bootstrap support" xlink:type="simple">BS</abbrev> values ≥ 70%, RAxML-<abbrev xmlns:xlink="http://www.w3.org/1999/xlink" xlink:title="bootstrap support" xlink:type="simple">BS</abbrev> ≥ 70%, and <abbrev xmlns:xlink="http://www.w3.org/1999/xlink" xlink:title="BI posterior probability" xlink:type="simple">BPP</abbrev> ≥ 0.95 are included next to the nodes. The tree was rooted with <italic><tp:taxon-name><tp:taxon-name-part taxon-name-part-type="genus" reg="Cladosporium">Cladosporium</tp:taxon-name-part> <tp:taxon-name-part taxon-name-part-type="species" reg="herbarum">herbarum</tp:taxon-name-part></tp:taxon-name></italic> (CBS 121621 and CBS 300.49).</p></caption><graphic xmlns:xlink="http://www.w3.org/1999/xlink" xlink:href="imafungus-17-e191673-g003.jpg" id="oo_1667880.jpg" position="float" orientation="portrait" xlink:type="simple"><uri content-type="original_file" xlink:type="simple">https://binary.pensoft.net/fig/1667880</uri></graphic></fig><fig id="F9" position="float" orientation="portrait"><object-id xmlns:xlink="http://www.w3.org/1999/xlink" content-type="doi" xlink:type="simple">10.3897/imafungus.17.191673.figure9</object-id><object-id xmlns:xlink="http://www.w3.org/1999/xlink" content-type="arpha" xlink:type="simple">BC90A25E-4062-52E9-A39A-01F6600AC569</object-id><label>Figure 9.</label><caption><p>Maximum likelihood tree of the <italic><tp:taxon-name><tp:taxon-name-part taxon-name-part-type="genus" reg="Cladosporium">Cladosporium</tp:taxon-name-part> <tp:taxon-name-part taxon-name-part-type="species" reg="cladosporioides">cladosporioides</tp:taxon-name-part></tp:taxon-name></italic> and <italic><tp:taxon-name><tp:taxon-name-part taxon-name-part-type="genus" reg="Cladosporium">C.</tp:taxon-name-part> <tp:taxon-name-part taxon-name-part-type="species" reg="sphaerospermum">sphaerospermum</tp:taxon-name-part></tp:taxon-name></italic> complexes based on a combined matrix of <italic><abbrev xmlns:xlink="http://www.w3.org/1999/xlink" xlink:title="actin" xlink:type="simple">ACT</abbrev></italic>, <abbrev xmlns:xlink="http://www.w3.org/1999/xlink" xlink:title="internal transcribed spacer regions" xlink:type="simple">ITS</abbrev>, <italic><abbrev xmlns:xlink="http://www.w3.org/1999/xlink" xlink:title="RNA polymerase II" xlink:type="simple">RPB2</abbrev></italic>, <italic><abbrev xmlns:xlink="http://www.w3.org/1999/xlink" xlink:title="translation elongation factor 1-alpha" xlink:type="simple">TEF1-α</abbrev></italic>, and <italic><abbrev xmlns:xlink="http://www.w3.org/1999/xlink" xlink:title="partial β-tubulin" xlink:type="simple">TUB</abbrev></italic> sequences. The species obtained in this study are highlighted in bold. Ex-type strains = <sup>T</sup>. IQ-TREE-<abbrev xmlns:xlink="http://www.w3.org/1999/xlink" xlink:title="bootstrap support" xlink:type="simple">BS</abbrev> values ≥ 70%, RAxML-<abbrev xmlns:xlink="http://www.w3.org/1999/xlink" xlink:title="bootstrap support" xlink:type="simple">BS</abbrev> ≥ 70%, and <abbrev xmlns:xlink="http://www.w3.org/1999/xlink" xlink:title="BI posterior probability" xlink:type="simple">BPP</abbrev> ≥ 0.95 are included next to the nodes. The tree was rooted with <italic><tp:taxon-name><tp:taxon-name-part taxon-name-part-type="genus" reg="Cercospora">Cercospora</tp:taxon-name-part> <tp:taxon-name-part taxon-name-part-type="species" reg="beticola">beticola</tp:taxon-name-part></tp:taxon-name></italic> (CBS 116456).</p></caption><graphic xmlns:xlink="http://www.w3.org/1999/xlink" xlink:href="imafungus-17-e191673-g009.jpg" id="oo_1667886.jpg" position="float" orientation="portrait" xlink:type="simple"><uri content-type="original_file" xlink:type="simple">https://binary.pensoft.net/fig/1667886</uri></graphic></fig><fig id="F7" position="float" orientation="portrait"><object-id xmlns:xlink="http://www.w3.org/1999/xlink" content-type="doi" xlink:type="simple">10.3897/imafungus.17.191673.figure7</object-id><object-id xmlns:xlink="http://www.w3.org/1999/xlink" content-type="arpha" xlink:type="simple">4925C45D-6BD2-5520-8DD2-CFB7003FEC9F</object-id><label>Figure 7.</label><caption><p>NeighborNet phylogenetic networks of phylogenetic Group 6 of species of the <italic><tp:taxon-name><tp:taxon-name-part taxon-name-part-type="genus" reg="Cladosporium">C.</tp:taxon-name-part> <tp:taxon-name-part taxon-name-part-type="species" reg="cladosporioides">cladosporioides</tp:taxon-name-part></tp:taxon-name></italic><abbrev xmlns:xlink="http://www.w3.org/1999/xlink" xlink:title="species complex" xlink:type="simple">SC</abbrev> based on the LogDet transformation for a combined dataset of three loci (<italic><abbrev xmlns:xlink="http://www.w3.org/1999/xlink" xlink:title="actin" xlink:type="simple">ACT</abbrev></italic>, <abbrev xmlns:xlink="http://www.w3.org/1999/xlink" xlink:title="internal transcribed spacer regions" xlink:type="simple">ITS</abbrev>, and <italic><abbrev xmlns:xlink="http://www.w3.org/1999/xlink" xlink:title="translation elongation factor 1-alpha" xlink:type="simple">TEF1-α</abbrev></italic>). <bold>A–C</bold>. The results of the <abbrev xmlns:xlink="http://www.w3.org/1999/xlink" xlink:title="pairwise homoplasy index" xlink:type="simple">PHI</abbrev> test are presented next to each set of species tested, and if the <italic>p</italic>-value is &lt; 0.05, there is recombination. Strains with type status are indicated with a “T”.</p></caption><graphic xmlns:xlink="http://www.w3.org/1999/xlink" xlink:href="imafungus-17-e191673-g007.jpg" id="oo_1667884.jpg" position="float" orientation="portrait" xlink:type="simple"><uri content-type="original_file" xlink:type="simple">https://binary.pensoft.net/fig/1667884</uri></graphic></fig></tp:treatment-sec><ref-list><ref id="B17"><mixed-citation xmlns:xlink="http://www.w3.org/1999/xlink" xlink:type="simple">Costa PP, Rosado AWC, Pereira OL (2022) Six new species of <italic><tp:taxon-name><tp:taxon-name-part taxon-name-part-type="genus">Cladosporium</tp:taxon-name-part></tp:taxon-name></italic> associated with decayed leaves of native bamboo (<italic><tp:taxon-name><tp:taxon-name-part taxon-name-part-type="subfamily">Bambusoideae</tp:taxon-name-part></tp:taxon-name></italic>) in a fragment of Brazilian Atlantic Forest. Phytotaxa 560(1): 1–29. <ext-link xlink:href="10.11646/phytotaxa.560.1.1" ext-link-type="doi" xlink:type="simple">https://doi.org/10.11646/phytotaxa.560.1.1</ext-link></mixed-citation></ref><ref id="B84"><mixed-citation xmlns:xlink="http://www.w3.org/1999/xlink" xlink:type="simple">Yang Y, Luo W, Zhang W et al. (2023) <italic><tp:taxon-name><tp:taxon-name-part taxon-name-part-type="genus">Cladosporium</tp:taxon-name-part></tp:taxon-name></italic> species associated with fruit trees in Guizhou Province, China. Journal of Fungi 9(2): 250. <ext-link xlink:href="10.3390/jof9020250" ext-link-type="doi" xlink:type="simple">https://doi.org/10.3390/jof9020250</ext-link></mixed-citation></ref><ref id="B22"><mixed-citation xmlns:xlink="http://www.w3.org/1999/xlink" xlink:type="simple">Dutra YLG, Rosado AWC, Condé TO et al. (2023) Two new <italic><tp:taxon-name><tp:taxon-name-part taxon-name-part-type="genus">Cladosporium</tp:taxon-name-part></tp:taxon-name></italic> species from a quartzite cave in Brazil. Brazilian Journal of Microbiology 54: 3021–3031. <ext-link xlink:href="10.1007/s42770-023-01156-2" ext-link-type="doi" xlink:type="simple">https://doi.org/10.1007/s42770-023-01156-2</ext-link></mixed-citation></ref><ref id="B26"><mixed-citation xmlns:xlink="http://www.w3.org/1999/xlink" xlink:type="simple">Freitas MLR, Gomes AAM, Rosado AWC et al. (2021) <italic><tp:taxon-name><tp:taxon-name-part taxon-name-part-type="genus">Cladosporium</tp:taxon-name-part></tp:taxon-name></italic> species from submerged decayed leaves in Brazil, including a new species and new records. Phytotaxa 482(3): 223–239. <ext-link xlink:href="10.11646/phytotaxa.482.3.2" ext-link-type="doi" xlink:type="simple">https://doi.org/10.11646/phytotaxa.482.3.2</ext-link></mixed-citation></ref><ref id="B61"><mixed-citation xmlns:xlink="http://www.w3.org/1999/xlink" xlink:type="simple">Prasannath K, Shivas RG, Galea VJ et al. (2021) Novel <italic><tp:taxon-name><tp:taxon-name-part taxon-name-part-type="genus">Botrytis</tp:taxon-name-part></tp:taxon-name></italic> and <italic><tp:taxon-name><tp:taxon-name-part taxon-name-part-type="genus">Cladosporium</tp:taxon-name-part></tp:taxon-name></italic> species associated with flower diseases of <italic><tp:taxon-name><tp:taxon-name-part taxon-name-part-type="genus">Macadamia</tp:taxon-name-part></tp:taxon-name></italic> in Australia. Journal of Fungi 7(11): 898. <ext-link xlink:href="10.3390/jof7110898" ext-link-type="doi" xlink:type="simple">https://doi.org/10.3390/jof7110898</ext-link></mixed-citation></ref><ref id="B5"><mixed-citation xmlns:xlink="http://www.w3.org/1999/xlink" xlink:type="simple">Bensch K, Braun U, Groenewald JZ et al. (2012) The genus <italic><tp:taxon-name><tp:taxon-name-part taxon-name-part-type="genus">Cladosporium</tp:taxon-name-part></tp:taxon-name></italic>. Studies in Mycology 72(1): 1–401. <ext-link xlink:href="10.3114/sim0003" ext-link-type="doi" xlink:type="simple">https://doi.org/10.3114/sim0003</ext-link></mixed-citation></ref><ref id="B6"><mixed-citation xmlns:xlink="http://www.w3.org/1999/xlink" xlink:type="simple">Bensch K, Groenewald JZ, Braun U et al. (2015) Common but different: The expanding realm of <italic><tp:taxon-name><tp:taxon-name-part taxon-name-part-type="genus">Cladosporium</tp:taxon-name-part></tp:taxon-name></italic>. Studies in Mycology 82: 23–74. <ext-link xlink:href="10.1016/j.simyco.2015.10.001" ext-link-type="doi" xlink:type="simple">https://doi.org/10.1016/j.simyco.2015.10.001</ext-link></mixed-citation></ref><ref id="B41"><mixed-citation xmlns:xlink="http://www.w3.org/1999/xlink" xlink:type="simple">Lee WJ, Kim JS, Seo CW et al. (2023) Diversity of <italic><tp:taxon-name><tp:taxon-name-part taxon-name-part-type="genus">Cladosporium</tp:taxon-name-part></tp:taxon-name></italic> (<italic><tp:taxon-name><tp:taxon-name-part taxon-name-part-type="order">Cladosporiales</tp:taxon-name-part></tp:taxon-name></italic>, <italic><tp:taxon-name><tp:taxon-name-part taxon-name-part-type="family">Cladosporiaceae</tp:taxon-name-part></tp:taxon-name></italic>) species in marine environments and report on five new species. MycoKeys 98: 87–111. <ext-link xlink:href="10.3897/mycokeys.98.101918" ext-link-type="doi" xlink:type="simple">https://doi.org/10.3897/mycokeys.98.101918</ext-link></mixed-citation></ref><ref id="B85"><mixed-citation xmlns:xlink="http://www.w3.org/1999/xlink" xlink:type="simple">Zalar P, de Hoog GS, Schroers HJ et al. (2007) Phylogeny and ecology of the ubiquitous saprobe <italic><tp:taxon-name><tp:taxon-name-part taxon-name-part-type="genus">Cladosporium</tp:taxon-name-part> <tp:taxon-name-part taxon-name-part-type="species">sphaerospermum</tp:taxon-name-part></tp:taxon-name></italic>, with descriptions of seven new species from hypersaline environments. Studies in Mycology 58(1): 157–183. <ext-link xlink:href="10.3114/sim.2007.58.06" ext-link-type="doi" xlink:type="simple">https://doi.org/10.3114/sim.2007.58.06</ext-link></mixed-citation></ref></ref-list></tp:taxon-treatment>
