# Supplementary material for: Cladosporium from caves of the Brazilian savannah (Cerrado) and the description of six new species
Source: IMA Fungus. 2026 Jun 3;17:e191673. doi: 10.3897/imafungus.17.191673 (PMC13254554; doi:10.3897/imafungus.17.191673)
Supplement: XML Treatment for Cladosporium pseudocladosporioides [file imafungus.17.191673-treatment17.xml]

<!DOCTYPE tp:taxon-treatment
  PUBLIC "-//TaxonX//DTD Taxonomic Treatment Publishing DTD v0 20100105//EN" "tax-treatment-NSO.dtd">
<tp:taxon-treatment xmlns:tp="http://www.plazi.org/taxpub"><tp:treatment-meta><kwd-group><label>Taxon classification</label><kwd>
                <named-content content-type="kingdom">Animalia</named-content>
              </kwd><kwd>
                <named-content content-type="order">Cladosporiales</named-content>
              </kwd><kwd>
                <named-content content-type="family">Cladosporiaceae</named-content>
              </kwd></kwd-group><mixed-citation publication-type="journal"><person-group><name><surname>Félix-Oliveira</surname><given-names>Pedro H.</given-names></name><name><surname>Prazeres</surname><given-names>José F. S. A.</given-names></name><name><surname>Ferro</surname><given-names>Layanne O.</given-names></name><name><surname>Antunes</surname><given-names>Ana C. A.</given-names></name><name><surname>Lima</surname><given-names>Caroline F.</given-names></name><name><surname>Neves</surname><given-names>Dominnyke S. S.</given-names></name><name><surname>Fonseca</surname><given-names>Emily O.</given-names></name><name><surname>Miranda</surname><given-names>Lorena S.</given-names></name><name><surname>Momoli</surname><given-names>Renata S.</given-names></name><name><surname>Souza-Motta</surname><given-names>Cristina M.</given-names></name><name><surname>Bensch</surname><given-names>Konstanze</given-names></name><name><surname>Crous</surname><given-names>Pedro W.</given-names></name><name><surname>Bezerra</surname><given-names>Jadson D. P.</given-names></name></person-group><article-title><italic><tp:taxon-name><tp:taxon-name-part taxon-name-part-type="genus" reg="Cladosporium">Cladosporium</tp:taxon-name-part></tp:taxon-name></italic> from caves of the Brazilian savannah (Cerrado) and the description of six new species</article-title><source>IMA Fungus</source><day>03</day><month>06</month><year>2026</year><volume>17</volume><pub-id pub-id-type="doi">10.3897/imafungus.17.191673</pub-id></mixed-citation></tp:treatment-meta><tp:nomenclature><tp:taxon-name><object-id xmlns:xlink="http://www.w3.org/1999/xlink" content-type="arpha" xlink:type="simple">4DE5C6B0-35C4-539E-88CF-EC7D553C7487</object-id>
                    		<tp:taxon-name-part taxon-name-part-type="genus" reg="Cladosporium">Cladosporium</tp:taxon-name-part> <tp:taxon-name-part taxon-name-part-type="species" reg="pseudocladosporioides">pseudocladosporioides</tp:taxon-name-part>
                    	</tp:taxon-name><tp:taxon-authority>Bensch, Crous &amp; U. Braun, (2010)</tp:taxon-authority></tp:nomenclature><tp:treatment-sec sec-type="Typification"><title>Typification.</title><p>NETHERLANDS • Zwolle, isol. from outside air, 7 Jan. 2007, M. Meijer (holotype CBS H-20445, ex-type cultures CBS 125993 = CPC 14189, CPC 14193).</p></tp:treatment-sec><tp:treatment-sec sec-type="Description and illustration"><title>Description and illustration.</title><p><xref ref-type="bibr" rid="B4">Bensch et al. (2010)</xref>.</p></tp:treatment-sec><tp:treatment-sec sec-type="Material examined"><title>Material examined.</title><p>BRAZIL • Goiás state, Mambaí municipality, Gruna da Tarimba cave, isol. from air, May 2023, coll. J.F.S.A. Prazeres, E.O. Fonseca &amp; J.D.P. Bezerra, isol. J.F.S.A. Prazeres (isolate <abbrev xmlns:xlink="http://www.w3.org/1999/xlink" content-type="institution" xlink:title="Coleção de Culturas de Fungos da Universidade Federal de Goiás" xlink:type="simple">FCCUFG</abbrev> 199), Lapa do Córrego das Dores cave, isol. from air by E.O. Fonseca (isolate <abbrev xmlns:xlink="http://www.w3.org/1999/xlink" content-type="institution" xlink:title="Coleção de Culturas de Fungos da Universidade Federal de Goiás" xlink:type="simple">FCCUFG</abbrev> 203).</p></tp:treatment-sec><tp:treatment-sec sec-type="Notes"><title>Notes.</title><p><italic><tp:taxon-name><tp:taxon-name-part taxon-name-part-type="genus" reg="Cladosporium">Cladosporium</tp:taxon-name-part> <tp:taxon-name-part taxon-name-part-type="species" reg="pseudocladosporioides">pseudocladosporioides</tp:taxon-name-part></tp:taxon-name></italic> (<italic><tp:taxon-name><tp:taxon-name-part taxon-name-part-type="genus" reg="Cladosporium">C.</tp:taxon-name-part> <tp:taxon-name-part taxon-name-part-type="species" reg="cladosporioides">cladosporioides</tp:taxon-name-part></tp:taxon-name></italic><abbrev xmlns:xlink="http://www.w3.org/1999/xlink" xlink:title="species complex" xlink:type="simple">SC</abbrev>) is a widely distributed species that has been isolated from diverse substrates, including plant material, fungal sporocarps, air, soil, water, and food (<xref ref-type="bibr" rid="B4">Bensch et al. 2010</xref>), and has also been associated with raspberry fruit rot in the province of Quebec (<xref ref-type="bibr" rid="B21">Delisle-Houde et al. 2024</xref>). The two isolates obtained from air formed a well-supported clade with the ex-type strain of <italic><tp:taxon-name><tp:taxon-name-part taxon-name-part-type="genus" reg="Cladosporium">C.</tp:taxon-name-part> <tp:taxon-name-part taxon-name-part-type="species" reg="pseudocladosporioides">pseudocladosporioides</tp:taxon-name-part></tp:taxon-name></italic> (Suppl. material <xref ref-type="supplementary-material" rid="S1">1</xref>). The present study expands the known habitats of this species, constituting the first report in a Brazilian cave (found at a sampling point outside the caves).</p></tp:treatment-sec><tp:treatment-sec><!--Section generated to contain objects referenced in tp:taxon-treatment.--><supplementary-material xmlns:xlink="http://www.w3.org/1999/xlink" id="S1" position="float" orientation="portrait" xlink:type="simple"><object-id content-type="doi" xlink:type="simple">10.3897/imafungus.17.191673.suppl1</object-id><object-id content-type="arpha" xlink:type="simple">A2FB6ADF-948A-57CF-A9AC-505CAB5A31FA</object-id><label>Supplementary material 1</label><caption><p>Supplementary image 1</p></caption><statement content-type="dataType"><label>Data type</label><p>pdf</p></statement><statement content-type="notes"><label>Explanation note</label><p>Maximum-likelihood IQTree tree of <italic><tp:taxon-name><tp:taxon-name-part taxon-name-part-type="genus" reg="Cladosporium">C.</tp:taxon-name-part> <tp:taxon-name-part taxon-name-part-type="species" reg="cladosporioides">cladosporioides</tp:taxon-name-part></tp:taxon-name></italic><abbrev xlink:title="species complex" xlink:type="simple">SC</abbrev> based on an individual dataset of <italic><abbrev xlink:title="actin" xlink:type="simple">ACT</abbrev></italic> sequences. The species obtained in this study are highlighted in bold. Ex-type strains = T. IQ-TREE-<abbrev xlink:title="bootstrap support" xlink:type="simple">BS</abbrev> values ≥ 70% and RAxML-<abbrev xlink:title="bootstrap support" xlink:type="simple">BS</abbrev> ≥ 70% are included next to the nodes. The tree was rooted with <italic><tp:taxon-name><tp:taxon-name-part taxon-name-part-type="genus" reg="Cladosporium">Cladosporium</tp:taxon-name-part> <tp:taxon-name-part taxon-name-part-type="species" reg="herbarum">herbarum</tp:taxon-name-part></tp:taxon-name></italic> (CBS 121621 and CBS 300.49).</p></statement><media xlink:href="imafungus-17-e191673-s001.pdf" mimetype="application" mime-subtype="pdf" position="float" orientation="portrait" id="oo_1667893.pdf" xlink:type="simple"><uri content-type="original_file" xlink:type="simple">https://binary.pensoft.net/file/1667893</uri></media><permissions><license xlink:type="simple"><license-p>This dataset is made available under the Open Database License (<ext-link ext-link-type="uri" xlink:href="http://opendatacommons.org/licenses/odbl/1.0/" xlink:type="simple">http://opendatacommons.org/licenses/odbl/1.0/</ext-link>). The Open Database License (ODbL) is a license agreement intended to allow users to freely share, modify, and use this Dataset while maintaining this same freedom for others, provided that the original source and author(s) are credited.</license-p></license></permissions><attrib specific-use="authors"> Pedro H. Félix-Oliveira, José F. S. A. Prazeres, Layanne O. Ferro, Ana C. A. Antunes, Caroline F. Lima, Dominnyke S. S. Neves, Emily O. Fonseca, Lorena S. Miranda, Renata S. Momoli, Cristina M. Souza-Motta, Konstanze Bensch, Pedro W. Crous, Jadson D. P. Bezerra</attrib></supplementary-material></tp:treatment-sec><ref-list><ref id="B4"><mixed-citation xmlns:xlink="http://www.w3.org/1999/xlink" xlink:type="simple">Bensch K, Groenewald JZ, Dijksterhuis J et al. (2010) Species and ecological diversity within the <italic><tp:taxon-name><tp:taxon-name-part taxon-name-part-type="genus">Cladosporium</tp:taxon-name-part> <tp:taxon-name-part taxon-name-part-type="species">cladosporioides</tp:taxon-name-part></tp:taxon-name></italic> complex (<italic><tp:taxon-name><tp:taxon-name-part taxon-name-part-type="family">Davidiellaceae</tp:taxon-name-part></tp:taxon-name></italic>, <italic><tp:taxon-name><tp:taxon-name-part taxon-name-part-type="order">Capnodiales</tp:taxon-name-part></tp:taxon-name></italic>). Studies in Mycology 67: 1–94. <ext-link xlink:href="10.3114/sim.2010.67.01" ext-link-type="doi" xlink:type="simple">https://doi.org/10.3114/sim.2010.67.01</ext-link></mixed-citation></ref><ref id="B21"><mixed-citation xmlns:xlink="http://www.w3.org/1999/xlink" xlink:type="simple">Delisle-Houde M, Dionne A, Demers F et al. (2024) <italic><tp:taxon-name><tp:taxon-name-part taxon-name-part-type="genus">Cladosporium</tp:taxon-name-part></tp:taxon-name></italic> fruit rot of raspberry caused by <italic><tp:taxon-name><tp:taxon-name-part taxon-name-part-type="genus">Cladosporium</tp:taxon-name-part> <tp:taxon-name-part taxon-name-part-type="species">pseudocladosporioides</tp:taxon-name-part></tp:taxon-name></italic> in the Québec Province. Plant Disease 108(2): 526–526. <ext-link xlink:href="10.1094/PDIS-08-23-1657-PDN" ext-link-type="doi" xlink:type="simple">https://doi.org/10.1094/PDIS-08-23-1657-PDN</ext-link></mixed-citation></ref></ref-list></tp:taxon-treatment>
