# Supplementary material for: Cladosporium from caves of the Brazilian savannah (Cerrado) and the description of six new species
Source: IMA Fungus. 2026 Jun 3;17:e191673. doi: 10.3897/imafungus.17.191673 (PMC13254554; doi:10.3897/imafungus.17.191673)
Supplement: XML Treatment for Cladosporium xanthochromaticum [file imafungus.17.191673-treatment23.xml]

<!DOCTYPE tp:taxon-treatment
  PUBLIC "-//TaxonX//DTD Taxonomic Treatment Publishing DTD v0 20100105//EN" "tax-treatment-NSO.dtd">
<tp:taxon-treatment xmlns:tp="http://www.plazi.org/taxpub"><tp:treatment-meta><kwd-group><label>Taxon classification</label><kwd>
                <named-content content-type="kingdom">Animalia</named-content>
              </kwd><kwd>
                <named-content content-type="order">Cladosporiales</named-content>
              </kwd><kwd>
                <named-content content-type="family">Cladosporiaceae</named-content>
              </kwd></kwd-group><mixed-citation publication-type="journal"><person-group><name><surname>Félix-Oliveira</surname><given-names>Pedro H.</given-names></name><name><surname>Prazeres</surname><given-names>José F. S. A.</given-names></name><name><surname>Ferro</surname><given-names>Layanne O.</given-names></name><name><surname>Antunes</surname><given-names>Ana C. A.</given-names></name><name><surname>Lima</surname><given-names>Caroline F.</given-names></name><name><surname>Neves</surname><given-names>Dominnyke S. S.</given-names></name><name><surname>Fonseca</surname><given-names>Emily O.</given-names></name><name><surname>Miranda</surname><given-names>Lorena S.</given-names></name><name><surname>Momoli</surname><given-names>Renata S.</given-names></name><name><surname>Souza-Motta</surname><given-names>Cristina M.</given-names></name><name><surname>Bensch</surname><given-names>Konstanze</given-names></name><name><surname>Crous</surname><given-names>Pedro W.</given-names></name><name><surname>Bezerra</surname><given-names>Jadson D. P.</given-names></name></person-group><article-title><italic><tp:taxon-name><tp:taxon-name-part taxon-name-part-type="genus" reg="Cladosporium">Cladosporium</tp:taxon-name-part></tp:taxon-name></italic> from caves of the Brazilian savannah (Cerrado) and the description of six new species</article-title><source>IMA Fungus</source><day>03</day><month>06</month><year>2026</year><volume>17</volume><pub-id pub-id-type="doi">10.3897/imafungus.17.191673</pub-id></mixed-citation></tp:treatment-meta><tp:nomenclature><tp:taxon-name><object-id xmlns:xlink="http://www.w3.org/1999/xlink" content-type="arpha" xlink:type="simple">88C17EDD-3A05-5DD1-9A90-841C82CF3F67</object-id>
                    		<tp:taxon-name-part taxon-name-part-type="genus" reg="Cladosporium">Cladosporium</tp:taxon-name-part> <tp:taxon-name-part taxon-name-part-type="species" reg="xanthochromaticum">xanthochromaticum</tp:taxon-name-part>
                    	</tp:taxon-name><tp:taxon-authority>Sand.-Den., Gené &amp; Cano, (2016)</tp:taxon-authority></tp:nomenclature><tp:treatment-sec sec-type="Typification"><title>Typification.</title><p>USA • Texas, isol. from human bronchoalveolar lavage fluid, Sep. 2010, D.A. Sutton (holotype CBS H-22388, ex-type culture CBS 140691 = UTHSC DI-13-211 = FMR 13324).</p></tp:treatment-sec><tp:treatment-sec sec-type="Description and illustration"><title>Description and illustration.</title><p><xref ref-type="bibr" rid="B68">Sandoval-Denis et al. (2016)</xref>.</p></tp:treatment-sec><tp:treatment-sec sec-type="Material examined"><title>Material examined.</title><p>BRAZIL • Goiás state, Mambaí municipality, Gruna da Tarimba cave, isol. from air, May 2023, coll. J.F.S.A. Prazeres, E.O. Fonseca &amp; J.D.P. Bezerra, isol. E.O. Fonseca (isolate JB1499); • Goiás state, Vila Propício municipality, from Lapa do Boqueirão cave, isol. from air, May 2022, coll. P.H. Félix-Oliveira &amp; J.D.P. Bezerra, isol. P.H. Félix-Oliveira (isolate JB799), Garganta (Samambaia) cave, isol. from air, Sep. 2022, coll. P.H. Félix-Oliveira &amp; J.D.P. Bezerra, isol. P.H. Félix-Oliveira (isolate JB1456).</p></tp:treatment-sec><tp:treatment-sec sec-type="Notes"><title>Notes.</title><p><italic><tp:taxon-name><tp:taxon-name-part taxon-name-part-type="genus" reg="Cladosporium">Cladosporium</tp:taxon-name-part> <tp:taxon-name-part taxon-name-part-type="species" reg="xanthochromaticum">xanthochromaticum</tp:taxon-name-part></tp:taxon-name></italic> (<italic><tp:taxon-name><tp:taxon-name-part taxon-name-part-type="genus" reg="Cladosporium">C.</tp:taxon-name-part> <tp:taxon-name-part taxon-name-part-type="species" reg="cladosporioides">cladosporioides</tp:taxon-name-part></tp:taxon-name></italic><abbrev xmlns:xlink="http://www.w3.org/1999/xlink" xlink:title="species complex" xlink:type="simple">SC</abbrev>), described by <xref ref-type="bibr" rid="B68">Sandoval-Denis et al. (2016)</xref>, was initially isolated from human bronchoalveolar lavage fluid in the USA and has also been recorded as an endophytic fungus from <italic><tp:taxon-name><tp:taxon-name-part taxon-name-part-type="genus" reg="Camellia">Camellia</tp:taxon-name-part> <tp:taxon-name-part taxon-name-part-type="species" reg="sinensis">sinensis</tp:taxon-name-part></tp:taxon-name></italic> (<italic><tp:taxon-name><tp:taxon-name-part taxon-name-part-type="family" reg="Theaceae">Theaceae</tp:taxon-name-part></tp:taxon-name></italic>) in China (<xref ref-type="bibr" rid="B47">Lv et al. 2023</xref>). In the present study, three isolates obtained from air of three Cerrado caves formed a well-supported clade with the ex-type strain of <italic><tp:taxon-name><tp:taxon-name-part taxon-name-part-type="genus" reg="Cladosporium">C.</tp:taxon-name-part> <tp:taxon-name-part taxon-name-part-type="species" reg="xanthochromaticum">xanthochromaticum</tp:taxon-name-part></tp:taxon-name></italic> (Fig. <xref ref-type="fig" rid="F3">3</xref>). Previously recorded in a cave from the Caatinga biome, the present study constitutes the first report of this species from a cave in the Cerrado biome (found at a sampling point inside the caves), thus expanding its known distribution within Brazilian subterranean ecosystems.</p></tp:treatment-sec><tp:treatment-sec><!--Section generated to contain objects referenced in tp:taxon-treatment.--><fig id="F3" position="float" orientation="portrait"><object-id xmlns:xlink="http://www.w3.org/1999/xlink" content-type="doi" xlink:type="simple">10.3897/imafungus.17.191673.figure3</object-id><object-id xmlns:xlink="http://www.w3.org/1999/xlink" content-type="arpha" xlink:type="simple">5EDDB626-6BCE-59D5-805B-6BD8208E6A58</object-id><label>Figure 3.</label><caption><p>Maximum likelihood tree of the <italic><tp:taxon-name><tp:taxon-name-part taxon-name-part-type="genus" reg="Cladosporium">Cladosporium</tp:taxon-name-part> <tp:taxon-name-part taxon-name-part-type="species" reg="cladosporioides">cladosporioides</tp:taxon-name-part></tp:taxon-name></italic> complex based on a combined matrix of <italic><abbrev xmlns:xlink="http://www.w3.org/1999/xlink" xlink:title="actin" xlink:type="simple">ACT</abbrev></italic>, <abbrev xmlns:xlink="http://www.w3.org/1999/xlink" xlink:title="internal transcribed spacer regions" xlink:type="simple">ITS</abbrev>, and <italic><abbrev xmlns:xlink="http://www.w3.org/1999/xlink" xlink:title="translation elongation factor 1-alpha" xlink:type="simple">TEF1-α</abbrev></italic> sequences. The species obtained in this study are highlighted in bold. Ex-type strains = <sup>T</sup>. IQ-TREE-<abbrev xmlns:xlink="http://www.w3.org/1999/xlink" xlink:title="bootstrap support" xlink:type="simple">BS</abbrev> values ≥ 70%, RAxML-<abbrev xmlns:xlink="http://www.w3.org/1999/xlink" xlink:title="bootstrap support" xlink:type="simple">BS</abbrev> ≥ 70%, and <abbrev xmlns:xlink="http://www.w3.org/1999/xlink" xlink:title="BI posterior probability" xlink:type="simple">BPP</abbrev> ≥ 0.95 are included next to the nodes. The tree was rooted with <italic><tp:taxon-name><tp:taxon-name-part taxon-name-part-type="genus" reg="Cladosporium">Cladosporium</tp:taxon-name-part> <tp:taxon-name-part taxon-name-part-type="species" reg="herbarum">herbarum</tp:taxon-name-part></tp:taxon-name></italic> (CBS 121621 and CBS 300.49).</p></caption><graphic xmlns:xlink="http://www.w3.org/1999/xlink" xlink:href="imafungus-17-e191673-g003.jpg" id="oo_1667880.jpg" position="float" orientation="portrait" xlink:type="simple"><uri content-type="original_file" xlink:type="simple">https://binary.pensoft.net/fig/1667880</uri></graphic></fig></tp:treatment-sec><ref-list><ref id="B68"><mixed-citation xmlns:xlink="http://www.w3.org/1999/xlink" xlink:type="simple">Sandoval-Denis M, Gené J, Sutton DA et al. (2016) New species of <italic><tp:taxon-name><tp:taxon-name-part taxon-name-part-type="genus">Cladosporium</tp:taxon-name-part></tp:taxon-name></italic> associated with human and animal infections. Persoonia 36: 281–298. <ext-link xlink:href="10.3767/003158516X691951" ext-link-type="doi" xlink:type="simple">https://doi.org/10.3767/003158516X691951</ext-link></mixed-citation></ref><ref id="B47"><mixed-citation xmlns:xlink="http://www.w3.org/1999/xlink" xlink:type="simple">Lv W, Yu Y, Zhong X et al. (2023) Identification and characterization of <italic><tp:taxon-name><tp:taxon-name-part taxon-name-part-type="genus">Cladosporium</tp:taxon-name-part></tp:taxon-name></italic> species associated with tea plants (<italic><tp:taxon-name><tp:taxon-name-part taxon-name-part-type="genus">Camellia</tp:taxon-name-part> <tp:taxon-name-part taxon-name-part-type="species">sinensis</tp:taxon-name-part></tp:taxon-name></italic>) in China. Plant Pathology 72(5): 938–953. <ext-link xlink:href="10.1111/ppa.13711" ext-link-type="doi" xlink:type="simple">https://doi.org/10.1111/ppa.13711</ext-link></mixed-citation></ref></ref-list></tp:taxon-treatment>
